# Supplementary material for: Whole-genome sequencing reveals insights into the adaptation of French Charolais cattle to Cuban tropical conditions
Source: Genet Sel Evol. 2021 Jan 4;53:3. doi: 10.1186/s12711-020-00597-9 (PMC7784321; doi:10.1186/s12711-020-00597-9)
Supplement: Supplementary file 1 — Additional file 1: Table S1. Description of the samples included in this study. [file 12711_2020_597_MOESM1_ESM.xlsx]

## Sheet: Hoja1
Supplemental Table 1. Description of the samples included in this study
SampleID	Breed	Country	Accession	Depth
BRG1	Brangus	US	SRS1603295	10.758
BRG2	Brangus	US	SRS1603296	11.3786
BRG3	Brangus	US	SRS1603297	13.3065
BRG4	Brangus	US	SRS1603298	11.1165
BRG5	Brangus	US	SRS1603299	11.2864
BRM1	Brahman	US	SRS1603286	9.29881
BRM2	Brahman	US	SRS1603288	11.0961
BRM3	Brahman	US	SRS1603289	11.2609
BRM4	Brahman	AU	SRS2894458	12.4147
BRM5	Brahman	AU	SRS2894456	9.8413
BRM6	Brahman	AU	SRS2894453	10.2932
BRM7	Brahman	AU	SRS2894448	10.0506
BRM8	Brahman	AU	SRS2928488	13.0569
BRM9	Brahman	AU	SRS1603315	10.1918
BRM10	Brahman	US	SRS1603285	10.6652
CHCA1	Charolais	CA	SRS628369	14.3392
CHCA2	Charolais	CA	SRS628370	11.3837
CHCA3	Charolais	CA	SRS628372	11.4844
CHCA4	Charolais	CA	SRS629321	13.9791
CHCA5	Charolais	CA	SRS629334	9.95855
CHCA6	Charolais	CA	SRS629687	9.90938
CHCA7	Charolais	CA	SRS629691	15.8098
CHCA8	Charolais	CA	SRS631230	15.1211
CHCA9	Charolais	CA	SRS666710	6.86649
CHCA10	Charolais	CA	SRS666715	6.83842
CHCA11	Charolais	CA	SRS42866	8.72924
CHCA12	Charolais	CA	SRS428702	7.21411
CHCA13	Charolais	CA	SRS428703	7.78987
CHCA14	Charolais	CA	SRS428698	8.10152
CHCA15	Charolais	CA	SRS428678	8.66485
CHCU1	Charolais_cu	CU	CU12_GATCAG_L006.bam	16.3029
CHCU2	Charolais_cu	CU	CU13_TAGCTT_L006.bam	11.4237
CHCU3	Charolais_cu	CU	CU16_GGCTAC_L006.bam	12.5552
CHCU4	Charolais_cu	CU	CU20_CTTGTA_L006.bam	11.4832
CHCU5	Charolais_cu	CU	CU2_ATCACG_L006.bam	10.062
CHCU6	Charolais_cu	CU	CU3_CGATGT_L006.bam	11.5614
CHCU7	Charolais_cu	CU	CU4_TTAGGC_L006.bam	17.4855
CHCU8	Charolais_cu	CU	CU5_TGACCA_L006.bam	11.2805
CHCU9	Charolais_cu	CU	CU6_ACAGTG_L006.bam	10.4929
CHCU10	Charolais_cu	CU	CU7_GCCAAT_L006.bam	10.0655
CHCU11	Charolais_cu	CU	CU8_CAGATC_L006.bam	14.5243
CHCU12	Charolais_cu	CU	CU9_ACTTGA_L006.bam	13.444
CHFR1	Charolais	FR	1000 Bull Genomes Project	9.42087
CHFR2	Charolais	FR	FR0395121015_NoIndex_L001.bam	8.13485
CHFR3	Charolais	FR	FR4286100325_NoIndex_L004.bam	12.0856
CHFR4	Charolais	FR	1000 Bull Genomes Project	11.6208
CHFR5	Charolais	FR	1000 Bull Genomes Project	12.8799
CHFR6	Charolais	FR	FR7121520725_NoIndex_L002.bam	10.837
CHFR7	Charolais	FR	FR7185119662_NoIndex_L007.bam	8.13193
CHFR8	Charolais	FR	FR7187110011_NoIndex_L002.bam	12.6793
CHFR9	Charolais	FR	1000 Bull Genomes Project	11.5604
CHFR10	Charolais	FR	1000 Bull Genomes Project	11.9993
CHFR11	Charolais	FR	1000 Bull Genomes Project	12.4025
CHFR12	Charolais	FR	1000 Bull Genomes Project	12.8374
CHFR13	Charolais	FR	FR8587103951_NoIndex_L007.bam	12.527
CHFR14	Charolais	FR	FR8589103317_NoIndex_L005.bam	11.6023
CHFR15	Charolais	FR	PAPRIKA_NoIndex_L006.bam	13.5358
LIMS1	Limousin	FR	ERS212674	8.10974
LIMS2	Limousin	FR	ERS212672	7.01365
LIMS3	Limousin	FR	1468LM	10.6719
LIMS4	Limousin	FR	ERS2582780	7.03274
LIMS5	Limousin	FR	ERS477550	8.31428
LIMS6	Limousin	FR	ERS212673	8.99207
LIMS7	Limousin	CA	SRS428692	7.39107
LIMS8	Limousin	CA	SRS428696	7.6454
LIMS9	Limousin	CA	SRS428697	7.5851
LIMS10	Limousin	CA	SRS631219	12.029
LIMS11	Limousin	CA	SRS631220	11.965
TXL1	Texas Longhorn	US	SRS1602493	10.773
TXL2	Texas Longhorn	US	SRS1602494	10.7264
TXL3	Texas Longhorn	US	SRS1602495	9.15188
TXL4	Texas Longhorn	US	SRS1602496	10.6412
