# Supplementary material for: Whole-genome sequencing reveals insights into the adaptation of French Charolais cattle to Cuban tropical conditions
Source: Genet Sel Evol. 2021 Jan 4;53:3. doi: 10.1186/s12711-020-00597-9 (PMC7784321; doi:10.1186/s12711-020-00597-9)
Supplement: Supplementary file 4 — Additional file 4: Table S2. Description of the intervals identified as selective sweeps between Cuban and French Charolais. [file 12711_2020_597_MOESM4_ESM.xlsx]

## Sheet: MaxRsb.CHCU-CHFR.pval < 0,05
Supplemental Table 2. Description of the intervals identified as selective sweeps between Cuban and French Charolais
Chr	Start	End	nSNPs	%BRM	RsbMin.BRM.CHCU	RsbMax.BRM.CHCU	RsbMean.BRM.CHCU	RsbMin.CHCA.CHCU	RsbMax.CHCA.CHCU	RsbMean.CHCA.CHCU	RsbMin.CHCU.CHFR	RsbMax.CHCU.CHFR	p-val	RsbMean.CHCU.CHFR	Fst[BRG-BRM]	Fst[BRG-CHCA]	Fst[BRG-CHCU]	Fst[BRG-CHFR]	Fst[BRG-TXL]	Fst[BRM-CHCA]	Fst[BRM-CHCU]	Fst[BRM-CHFR]	Fst[BRM-TXL]	Fst[CHCA-CHCU]	Fst[CHCA-CHFR]	Fst[CHCA-TXL]	Fst[CHCU-CHFR]	Fst[CHCU-TXL]	Fst[CHFR-TXL]	Theta(Wat)/nt[BRG]	Theta(Wat)/nt[BRM]	Theta(Wat)/nt[CHCA]	Theta(Wat)/nt[CHCU]	Theta(Wat)/nt[CHFR]	Theta(Wat)/nt[TXL]	Theta(Taj)/nt[BRG]	Theta(Taj)/nt[BRM]	Theta(Taj)/nt[CHCA]	Theta(Taj)/nt[CHCU]	Theta(Taj)/nt[CHFR]	Theta(Taj)/nt[TXL]
1	16950001	16980000	670	0.000	-620637	150060	-210162	-643544	0.67115	-176774	-1053525	7040975	0.04	-0.61892	0.24723	0.13144	0.19504	0.19050	0.11719	0.19731	0.26896	0.17532	0.16299	0.01043	-0.01188	-0.05979	0.01136	-0.05616	-0.00686	0.00391	0.00504	0.00462	0.00284	0.00327	0.00518	0.00514	0.00487	0.00444	0.00377	0.00391	0.00487
1	16980001	17010000	648	0.000	-462549	0.32835	-223303	-511963	-0.27117	-237670	-873402	6026457	0.02	-149430	0.16558	0.05483	0.04425	0.07840	0.04427	0.15018	0.16412	0.08258	0.21637	-0.01202	0.01415	-0.02472	0.00993	-0.01733	0.06734	0.00425	0.00494	0.00421	0.00312	0.00313	0.00539	0.00502	0.00535	0.00486	0.00475	0.00488	0.00480
1	17010001	17040000	798	0.000	-325810	106149	-0.64233	-467339	-0.19627	-191232	-784421	8154849	0.00	-118550	0.22734	0.08532	0.14262	0.08852	0.09502	0.18113	0.31530	0.14695	0.25610	0.02784	-0.01174	-0.03208	0.06675	-0.04659	0.02078	0.00501	0.00561	0.00500	0.00343	0.00369	0.00550	0.00476	0.00576	0.00544	0.00353	0.00538	0.00469
1	20490001	20520000	434	0.333	-437342	0.26531	-121969	-490041	-0.03611	-209918	-846364	4954717	0.03	-139332	0.39873	0.17763	0.19930	0.21539	0.13621	0.25327	0.32941	0.33108	0.06182	0.09861	0.01586	0.01980	0.14178	0.06837	0.10075	0.00078	0.00278	0.00213	0.00131	0.00102	0.00336	0.00068	0.00346	0.00173	0.00121	0.00125	0.00308
1	24840001	24870000	767	0.250	-870051	524099	-224814	-514480	188668	-0.65088	-807410	5226988	0.04	-0.03126	0.32153	0.01931	0.01140	0.06741	0.04503	0.34142	0.32929	0.43650	0.08663	-0.00473	0.00862	0.06695	0.04298	0.04392	0.15452	0.00372	0.00568	0.00370	0.00372	0.00116	0.00587	0.00232	0.00716	0.00247	0.00261	0.00113	0.00630
1	26970001	27000000	491	0.167	-198419	0.09787	-114917	-572325	0.09640	-130135	-757984	5072906	0.00	-0.73880	0.00731	0.03811	-0.00879	0.02398	0.00614	0.00821	0.03330	0.01637	-0.07328	0.09650	0.02279	-0.01219	0.02153	0.01006	-0.00731	0.00275	0.00260	0.00165	0.00175	0.00165	0.00233	0.00332	0.00276	0.00231	0.00249	0.00241	0.00268
1	57900001	57930000	678	0.164	-537659	284338	-0.42151	-464829	131398	-126292	-1350033	5067305	0.02	-157434	0.25368	0.07414	0.24716	0.07900	-0.03330	0.44826	0.58348	0.48660	0.27721	0.10893	-0.00334	-0.00751	0.12828	0.15055	0.04544	0.00425	0.00453	0.00352	0.00292	0.00252	0.00455	0.00452	0.00355	0.00347	0.00263	0.00301	0.00469
1	63270001	63300000	514	0.083	-0.80632	203024	0.61038	-516684	123033	-148282	-855022	6712421	0.02	-185698	0.15193	0.21931	0.06111	0.13086	0.26211	0.03556	0.08517	0.01575	0.02407	0.16112	0.01318	-0.04474	0.08178	0.19521	0.03215	0.00202	0.00359	0.00339	0.00279	0.00345	0.00420	0.00171	0.00403	0.00440	0.00216	0.00392	0.00513
1	95160001	95190000	822	0.167	-211527	0.85009	-0.66525	-596492	-143172	-330476	-771546	5225116	0.00	-0.29831	0.02562	0.00452	0.06299	0.08834	0.00536	0.07263	0.15244	0.10247	0.02967	0.09363	0.08006	0.03871	0.11464	0.06506	0.06480	0.00508	0.00382	0.00346	0.00277	0.00374	0.00433	0.00448	0.00409	0.00382	0.00295	0.00337	0.00400
1	95190001	95220000	692	0.167	-506587	0.97118	-0.65881	-507845	154009	-204100	-925412	4520471	0.00	0.56645	-0.02395	-0.00146	0.02022	0.08707	-0.02308	0.06446	0.09594	0.14980	0.05700	0.06108	0.08494	0.00629	0.09818	0.00218	0.00576	0.00487	0.00411	0.00290	0.00309	0.00329	0.00362	0.00458	0.00430	0.00354	0.00337	0.00256	0.00338
1	136770001	136800000	688	0.012	-786535	-259983	-444650	-635386	-0.36333	-160050	-687891	4584421	0.01	-0.10919	0.04268	0.19146	0.13276	0.21325	0.21773	0.21396	0.17576	0.20936	0.16356	0.00408	0.05714	0.16971	0.09295	0.17373	0.02852	0.00517	0.00538	0.00398	0.00362	0.00242	0.00422	0.00603	0.00656	0.00381	0.00480	0.00344	0.00349
1	141360001	141390000	747	0.000	-605453	-167107	-328704	-462113	-0.93745	-213785	-681033	4528051	0.03	-0.91930	0.04515	0.18341	0.31202	0.23979	0.23250	0.14332	0.27020	0.17333	0.14483	0.06243	-0.01020	0.01438	0.05492	0.09749	-0.01282	0.00547	0.00596	0.00394	0.00248	0.00246	0.00354	0.00622	0.00643	0.00352	0.00182	0.00298	0.00341
1	141390001	141420000	636	0.000	-632424	-200556	-341682	-645762	-0.49298	-230038	-688003	5828275	0.00	-150605	0.13758	0.24005	0.36862	0.26911	0.22296	0.32799	0.46718	0.36530	0.25721	0.07417	-0.01382	-0.01802	0.05337	0.12407	0.02535	0.00390	0.00433	0.00403	0.00275	0.00333	0.00505	0.00414	0.00480	0.00408	0.00216	0.00373	0.00470
1	145320001	145350000	1424	0.004	-573253	424263	-0.17029	-538397	467987	0.03995	-1576672	4890828	0.01	-137833	0.01583	0.23229	-0.05405	0.09736	-0.20634	0.10358	0.05706	0.09266	-0.00698	0.23477	0.04976	0.17217	0.08163	-0.12719	0.09225	0.01110	0.01538	0.00967	0.01274	0.01017	0.01178	0.01074	0.01450	0.00914	0.01204	0.00965	0.01136
1	152970001	153000000	509	0.333	-295258	388733	-111960	-473141	206193	-0.13748	-1404396	4946109	0.00	-0.77725	0.28430	0.02516	0.04649	0.01054	0.11044	0.34751	0.34012	0.34356	0.13017	0.02426	-0.00964	0.14112	-0.01134	0.14904	0.14934	0.00278	0.00344	0.00200	0.00200	0.00166	0.00201	0.00208	0.00322	0.00180	0.00188	0.00171	0.00230
1	158220001	158250000	807	0.000	-177963	200281	-0.06030	-578090	128276	0.08824	-828719	5380817	0.01	-236044	0.11517	-0.00724	-0.02549	0.02635	-0.07264	0.15906	0.12956	0.14320	0.14853	0.01041	0.04603	-0.02017	0.00524	0.00431	0.05656	0.00363	0.00644	0.00269	0.00299	0.00293	0.00340	0.00373	0.00700	0.00280	0.00411	0.00428	0.00280
2	570001	600000	638	0.250	-841686	237828	-117979	-594622	528413	0.47018	-1147414	606388	0.02	-280889	0.08072	0.01564	0.11537	0.01880	-0.05530	0.20709	0.13765	0.20419	0.19190	0.17102	0.00214	-0.03781	0.15675	0.16924	0.00091	0.00376	0.00390	0.00240	0.00377	0.00242	0.00237	0.00355	0.00452	0.00247	0.00398	0.00237	0.00239
2	1170001	1200000	526	0.250	-312079	-0.27977	-147631	-591895	-184165	-297572	-695182	5827297	0.04	0.17575	0.06138	0.21998	0.10093	0.22764	0.22421	0.44460	0.29877	0.45279	0.45152	0.03920	-0.01731	-0.01772	0.05596	0.05642	-0.04224	0.00402	0.00388	0.00100	0.00242	0.00071	0.00091	0.00452	0.00473	0.00104	0.00233	0.00096	0.00097
2	9240001	9270000	352	0.167	-267688	-0.43050	-114311	-461857	-122426	-221400	-655132	4584367	0.00	169768	0.18417	0.08988	0.07508	0.11129	0.08047	0.38861	0.30386	0.39078	0.08030	0.04150	-0.00279	0.22561	0.04491	0.11141	0.23850	0.00210	0.00231	0.00068	0.00125	0.00047	0.00149	0.00178	0.00269	0.00052	0.00091	0.00054	0.00199
2	9270001	9300000	372	0.167	-346776	-0.48168	-161031	-530385	-120882	-270233	-667524	6116993	0.00	0.72233	0.21752	0.08796	0.01727	0.02886	0.10685	0.34149	0.26556	0.31839	0.16531	0.07061	0.03272	0.12852	0.00421	0.05662	0.11854	0.00174	0.00242	0.00103	0.00153	0.00092	0.00222	0.00180	0.00281	0.00112	0.00142	0.00114	0.00231
2	9300001	9330000	616	0.167	-318452	0.85213	-102008	-510412	-0.80880	-274607	-767895	666821	0.01	0.28794	0.27806	0.05099	-0.00640	0.00779	0.04598	0.34229	0.29072	0.34134	0.15554	0.07002	0.03198	0.08178	-0.00130	0.02915	0.06893	0.00292	0.00397	0.00196	0.00313	0.00181	0.00411	0.00339	0.00430	0.00267	0.00334	0.00278	0.00431
2	9360001	9390000	689	0.167	-478477	0.24154	-179194	-507133	0.28768	-216666	-903604	5045301	0.00	115665	0.27555	0.10169	0.05708	0.12370	0.04157	0.46712	0.37327	0.47226	0.14393	0.04018	0.02477	0.12815	0.01959	0.04664	0.14589	0.00394	0.00525	0.00107	0.00344	0.00105	0.00516	0.00397	0.00612	0.00111	0.00241	0.00110	0.00501
2	24330001	24360000	579	0.083	-336672	0.59986	-122443	-493805	110556	-115197	-808784	4603593	0.01	-117859	0.23172	0.08277	-0.01852	0.09280	0.09347	0.35378	0.31848	0.34226	0.39234	0.08023	0.07416	0.23985	0.06529	0.08815	0.06898	0.00456	0.00305	0.00320	0.00364	0.00286	0.00341	0.00496	0.00241	0.00352	0.00482	0.00395	0.00400
2	33960001	33990000	564	0.000	-426104	-0.05394	-0.92015	-517981	-118650	-246028	-705843	5206776	0.04	-126298	0.17160	-0.02072	-0.00871	-0.03170	0.11030	0.15168	0.27074	0.27852	0.13379	0.02336	0.02030	0.03806	0.00331	0.14495	0.15592	0.00369	0.00426	0.00380	0.00166	0.00171	0.00424	0.00283	0.00506	0.00332	0.00185	0.00181	0.00424
2	89040001	89070000	523	0.167	-596185	-0.28409	-261733	-478091	0.06510	-0.93514	-708774	4557215	0.02	-225243	0.17905	0.11694	0.26014	0.09721	0.09139	0.40328	0.38947	0.41538	0.36645	0.13553	0.00652	-0.05784	0.20398	0.04888	-0.02715	0.00320	0.00385	0.00140	0.00285	0.00159	0.00209	0.00336	0.00391	0.00225	0.00270	0.00221	0.00271
2	95580001	95610000	430	0.417	-506349	0.14666	-226754	-544543	-0.47152	-210008	-830318	4579659	0.01	-119010	0.12708	0.11478	0.00001	0.11348	0.12753	0.33651	0.19831	0.31830	0.32907	0.05097	0.03157	0.03181	0.04350	0.08052	0.02176	0.00221	0.00273	0.00123	0.00230	0.00117	0.00115	0.00218	0.00293	0.00112	0.00202	0.00131	0.00127
2	95880001	95910000	304	0.583	-531460	0.04519	-119251	-696003	-0.63363	-225784	-703106	5650058	0.03	-138924	0.10617	0.05497	0.03957	0.07785	0.08162	0.30743	0.17346	0.32292	0.31851	0.09206	0.01305	0.06884	0.09252	0.10197	0.09738	0.00142	0.00154	0.00093	0.00174	0.00094	0.00093	0.00134	0.00153	0.00098	0.00136	0.00090	0.00090
2	96720001	96750000	549	0.500	-802634	-0.87382	-262162	-482917	-0.51291	-213205	-703389	5121515	0.00	-104820	0.14779	0.09418	0.02720	0.08615	0.05235	0.43630	0.27177	0.38632	0.38606	0.05791	0.06643	0.04530	0.05882	0.05601	-0.03130	0.00429	0.00287	0.00237	0.00306	0.00235	0.00327	0.00428	0.00255	0.00296	0.00340	0.00347	0.00362
2	98280001	98310000	407	0.500	-377287	138324	-102050	-562482	-0.07117	-225026	-813280	5607377	0.00	-0.29296	0.04479	0.09009	0.01665	0.10576	0.00649	0.29115	0.16747	0.30773	0.16248	0.07607	0.00435	0.01195	0.09464	0.00971	0.06436	0.00295	0.00256	0.00134	0.00221	0.00126	0.00249	0.00285	0.00305	0.00138	0.00212	0.00128	0.00226
2	103410001	103440000	850	0.333	-315635	0.10016	-119044	-506142	-0.10353	-245014	-786493	4623849	0.00	0.70092	0.07467	0.08819	0.20111	0.16246	-0.01822	0.06225	0.12688	0.08570	0.06249	0.07660	-0.00099	0.01430	0.07049	0.13515	0.08437	0.00686	0.00549	0.00477	0.00469	0.00254	0.00511	0.00661	0.00524	0.00370	0.00332	0.00321	0.00449
2	133740001	133770000	561	0.161	-438281	0.88678	-124554	-497982	0.46490	-210658	-682845	4980934	0.00	122571	0.00783	0.09632	0.09734	0.11257	0.11067	0.26117	0.25960	0.31084	0.30659	-0.00919	0.01228	-0.02153	0.02753	-0.00293	-0.04539	0.00374	0.00393	0.00251	0.00294	0.00224	0.00272	0.00435	0.00430	0.00257	0.00269	0.00214	0.00212
2	134250001	134280000	829	0.083	-180187	267173	-0.16644	-514588	-0.14533	-179662	-987678	4836936	0.00	-0.74954	0.05624	0.15471	0.15929	0.16353	0.17485	0.31799	0.33825	0.33394	0.40932	0.08667	0.00186	0.13537	0.09496	0.18937	0.15805	0.00497	0.00533	0.00345	0.00336	0.00337	0.00212	0.00570	0.00550	0.00388	0.00302	0.00403	0.00203
2	134910001	134940000	1029	0.000	-197608	123467	-0.36303	-533469	0.61956	-143405	-874239	5979263	0.00	-0.37419	0.04028	0.19343	0.20188	0.18113	0.17960	0.33086	0.34990	0.31797	0.28924	0.03165	0.00007	0.04171	0.03272	0.15579	0.04195	0.00894	0.00762	0.00454	0.00452	0.00462	0.00647	0.00994	0.00966	0.00597	0.00532	0.00598	0.00667
3	150001	180000	817	0.083	-483474	334717	0.33960	-495530	269373	0.23405	-1514912	4979512	0.02	-322900	0.01370	0.00902	-0.04311	0.00875	-0.04419	0.09566	0.09458	0.12499	0.03019	-0.01616	-0.04358	-0.09333	0.01207	-0.05551	-0.11537	0.00581	0.00729	0.00380	0.00452	0.00396	0.00612	0.00650	0.00824	0.00495	0.00549	0.00476	0.00657
3	11790001	11820000	652	0.167	-559706	363087	-101914	-580542	453679	-101746	-1314258	5427839	0.01	-0.52180	0.03245	0.05787	-0.01830	0.02421	0.03795	0.13227	0.09970	0.10802	0.03959	0.03568	-0.00631	-0.03354	0.01444	0.03136	-0.00556	0.00478	0.00460	0.00353	0.00411	0.00351	0.00473	0.00469	0.00466	0.00410	0.00417	0.00449	0.00524
3	36840001	36870000	568	0.000	-160938	156641	0.31382	-502731	-0.17993	-166920	-808004	4629913	0.02	-248601	0.19656	0.03078	0.02356	0.12081	0.00600	0.33655	0.42863	0.47006	0.29248	0.06046	0.07490	-0.00856	0.04284	0.03614	0.06319	0.00408	0.00404	0.00360	0.00290	0.00267	0.00381	0.00405	0.00391	0.00378	0.00253	0.00246	0.00416
3	40680001	40710000	715	0.000	-514322	0.12849	-246125	-507349	0.43981	-0.76462	-921190	5068205	0.03	-222477	0.19763	0.01795	0.01479	0.03591	-0.06399	0.32977	0.36064	0.32447	0.23991	0.02195	-0.01012	0.01828	0.05270	-0.00686	0.06258	0.00522	0.00572	0.00262	0.00298	0.00267	0.00518	0.00534	0.00725	0.00348	0.00306	0.00351	0.00487
3	54360001	54390000	643	0.167	-499245	333414	-0.43039	-504950	257898	-0.39666	-1325200	4757097	0.00	-266343	0.22364	0.03924	0.01115	0.01933	0.02436	0.18144	0.31235	0.24072	0.31535	0.07332	0.00685	0.13468	0.06759	0.09435	0.09717	0.00480	0.00346	0.00388	0.00410	0.00418	0.00450	0.00526	0.00332	0.00439	0.00510	0.00419	0.00482
3	55380001	55410000	545	0.400	-416361	-0.91550	-205348	-458337	-0.75841	-214285	-615101	4718552	0.00	0.99259	0.16129	0.04356	0.05327	0.07515	0.01692	0.22217	0.12010	0.22949	0.09956	0.13932	0.11094	0.03383	0.07100	0.07323	0.10888	0.00407	0.00319	0.00281	0.00285	0.00210	0.00390	0.00346	0.00334	0.00315	0.00267	0.00188	0.00413
3	56220001	56250000	418	0.083	-219738	0.54471	-0.44772	-496902	-0.59749	-180584	-710147	4945217	0.02	0.78580	0.17155	-0.00476	0.04875	0.00916	0.03767	0.18446	0.21811	0.21319	0.10836	0.06122	0.02481	0.00979	0.11268	0.08229	0.02237	0.00184	0.00259	0.00179	0.00209	0.00123	0.00237	0.00201	0.00288	0.00174	0.00187	0.00153	0.00217
3	118770001	118800000	733	0.056	-312197	525768	0.01344	-559432	153445	-0.38804	-1248759	5645617	0.01	-147365	0.15885	-0.08714	-0.12689	-0.06286	-0.04410	0.23666	0.10057	0.22177	0.08648	-0.07420	-0.00453	0.07641	-0.07342	-0.07144	0.03417	0.00466	0.00574	0.00381	0.00504	0.00392	0.00457	0.00489	0.00550	0.00367	0.00515	0.00425	0.00466
4	73020001	73050000	474	0.000	-307011	234759	-0.60726	-481111	0.46768	-0.86357	-904434	4914675	0.00	-128053	0.34465	0.00874	-0.01062	0.04473	0.02330	0.43126	0.43283	0.44882	0.34811	0.01233	-0.00532	-0.01869	0.06253	0.04935	-0.03389	0.00274	0.00284	0.00177	0.00182	0.00168	0.00339	0.00295	0.00319	0.00260	0.00243	0.00253	0.00347
4	73230001	73260000	602	0.000	-387563	0.89974	-0.73374	-532438	0.58410	-127931	-750792	5356315	0.04	-0.30642	0.46473	-0.01142	-0.02682	0.09212	0.11309	0.39529	0.40851	0.33244	0.32698	-0.00824	0.02395	0.07242	0.06092	0.11871	0.04848	0.00380	0.00465	0.00325	0.00341	0.00330	0.00391	0.00279	0.00531	0.00365	0.00346	0.00441	0.00409
4	73260001	73290000	809	0.000	-564158	0.51902	-186638	-661763	-118574	-211198	-726660	6080814	0.02	-191540	0.57217	-0.01299	-0.05511	0.10165	0.15241	0.48429	0.52822	0.38413	0.17586	-0.01279	0.02292	0.07438	0.06268	0.11903	0.01508	0.00653	0.00603	0.00567	0.00532	0.00508	0.00842	0.00571	0.00479	0.00738	0.00651	0.00882	0.01008
4	75630001	75660000	515	0.000	-445387	0.00233	-223333	-554649	108998	-149499	-844820	5920198	0.00	0.77582	0.08151	0.01934	-0.01341	0.07252	-0.08052	0.19137	0.18756	0.22473	0.07986	0.01089	0.01419	-0.00667	0.09013	-0.02906	0.02847	0.00318	0.00366	0.00243	0.00231	0.00251	0.00386	0.00386	0.00339	0.00242	0.00311	0.00197	0.00413
4	86730001	86760000	559	0.049	-418823	0.90274	-0.73135	-614043	111763	-0.65482	-923139	4635358	0.00	-132718	0.19919	0.05873	0.06684	0.07858	0.01587	0.24405	0.22186	0.26848	0.10491	0.04539	0.04296	-0.00698	0.06113	-0.02468	0.02163	0.00336	0.00455	0.00290	0.00322	0.00282	0.00480	0.00309	0.00529	0.00290	0.00310	0.00309	0.00460
4	91200001	91230000	512	0.000	-281617	246328	-0.63518	-931231	217081	-0.48890	-736669	5566739	0.01	-251994	0.47398	0.01247	0.00334	0.06959	0.00691	0.62152	0.44530	0.42269	0.62746	0.12089	0.20371	0.02127	-0.01585	0.19621	0.30054	0.00395	0.00318	0.00251	0.00250	0.00231	0.00380	0.00432	0.00318	0.00274	0.00412	0.00385	0.00278
4	92010001	92040000	588	0.083	-458979	-0.56730	-205497	-481479	0.10639	-120219	-682543	6947346	0.01	127882	0.07306	0.07551	0.04141	0.01434	-0.03793	0.15432	0.16465	0.17548	0.10682	0.02647	0.10119	0.10841	0.11437	0.11313	0.02218	0.00394	0.00399	0.00235	0.00298	0.00219	0.00302	0.00383	0.00510	0.00284	0.00289	0.00268	0.00348
4	97260001	97290000	552	0.000	-627192	-108034	-175820	-468074	-0.36202	-208712	-609776	5488913	0.00	0.88888	0.19730	0.08299	0.04412	0.02525	0.01864	0.34464	0.35240	0.27457	0.20512	0.06651	0.03218	0.08158	0.04792	0.06008	0.02260	0.00390	0.00383	0.00104	0.00068	0.00225	0.00298	0.00258	0.00554	0.00081	0.00077	0.00168	0.00235
4	98190001	98220000	517	0.251	-238001	-0.15107	-140759	-545962	-157547	-273792	-625283	4998751	0.02	0.17844	0.34462	0.38147	0.20726	0.29177	0.23035	0.33562	0.22344	0.29629	0.27771	0.03655	-0.00339	-0.00776	0.01331	-0.01015	-0.05922	0.00249	0.00318	0.00165	0.00310	0.00179	0.00220	0.00203	0.00300	0.00189	0.00346	0.00225	0.00250
4	98280001	98310000	447	0.500	-187783	0.83016	-0.78599	-473443	-0.72452	-171422	-670126	5089535	0.02	0.74342	0.38083	0.27024	0.15814	0.26075	0.25578	0.45064	0.19044	0.47438	0.39699	0.11402	0.03119	-0.01249	0.16203	0.08950	0.01538	0.00204	0.00290	0.00117	0.00245	0.00079	0.00174	0.00171	0.00302	0.00100	0.00258	0.00096	0.00150
4	109980001	110010000	736	0.333	-801324	252222	-0.63438	-704375	169737	-0.80552	-948467	9739629	0.00	-183552	0.03132	-0.02607	0.07792	-0.02134	-0.06368	0.09523	0.14807	0.10012	0.04951	0.09331	-0.02160	-0.02851	0.09592	0.06824	-0.03707	0.00472	0.00487	0.00171	0.00171	0.00159	0.00277	0.00439	0.00566	0.00249	0.00152	0.00249	0.00305
4	110610001	110640000	502	0.185	-290359	-0.06979	-124177	-608177	0.01207	-162100	-712672	4628642	0.04	-162367	0.15211	0.11594	0.12950	0.07682	0.26394	0.14653	0.15025	0.13553	0.28316	0.06864	-0.00040	0.09725	0.01213	0.26745	0.17919	0.00207	0.00354	0.00229	0.00233	0.00202	0.00215	0.00262	0.00413	0.00322	0.00290	0.00295	0.00237
5	44520001	44550000	827	1083	-542366	383482	0.05162	-539990	428375	0.07579	-1277808	5423664	0.00	-185829	0.28536	0.28189	0.48265	0.32843	-0.05123	0.26050	0.42201	0.37365	0.18010	0.17682	0.09613	0.27590	0.11593	0.43602	0.32559	0.00641	0.00633	0.00617	0.00382	0.00459	0.00666	0.00624	0.00646	0.00639	0.00418	0.00519	0.00710
5	53280001	53310000	485	0.000	-347987	194696	-0.46790	-491181	0.21821	-174521	-808359	4649676	0.03	-0.90459	0.02575	0.01941	0.08497	0.02493	0.04001	0.17139	0.23545	0.11481	0.16923	0.05081	0.03283	0.00779	0.14016	0.06123	0.05083	0.00252	0.00327	0.00109	0.00032	0.00158	0.00168	0.00194	0.00341	0.00088	0.00043	0.00162	0.00118
5	53310001	53340000	535	0.000	-923639	-0.40289	-127494	-610439	-193301	-263171	-538312	7691789	0.02	124991	0.06685	0.01451	-0.00397	0.01804	0.07845	0.18159	0.17439	0.11372	0.16811	-0.01870	0.07952	0.09729	0.07869	0.08618	0.12251	0.00274	0.00426	0.00065	0.00053	0.00132	0.00148	0.00200	0.00515	0.00074	0.00079	0.00155	0.00112
5	58200001	58230000	848	0.000	-268503	501373	-0.84967	-728534	0.45426	-0.32902	-1423085	6096692	0.00	0.00720	0.25324	0.21207	0.28703	0.22225	0.05342	0.55589	0.57973	0.55597	0.35150	0.06357	-0.00862	0.28239	0.06343	0.33741	0.28510	0.00669	0.00706	0.00076	0.00027	0.00072	0.00619	0.00550	0.00741	0.00072	0.00030	0.00073	0.00711
5	64740001	64770000	654	0.000	-225277	123569	-0.51361	-661616	0.75199	-137754	-725030	5713403	0.00	108812	0.31149	0.10371	0.18176	0.05557	0.35166	0.53417	0.54275	0.47040	0.47236	0.25243	0.01754	0.53976	0.12025	0.46781	0.43443	0.00412	0.00423	0.00121	0.00095	0.00334	0.00189	0.00417	0.00532	0.00136	0.00112	0.00215	0.00271
5	65400001	65430000	461	0.000	-726156	-185313	-343272	-482632	-137975	-226905	-671412	6722793	0.00	131871	0.11749	0.06428	0.10558	0.01579	-0.00759	0.29075	0.32967	0.25015	0.27397	0.01712	0.04494	0.10336	0.06749	0.15008	0.02897	0.00244	0.00274	0.00164	0.00083	0.00180	0.00106	0.00210	0.00304	0.00104	0.00069	0.00131	0.00114
5	69990001	70020000	343	0.000	-271516	-0.25033	-138917	-466473	-0.55564	-208703	-633906	5146267	0.00	133677	0.35558	0.17623	0.13888	0.05715	0.13395	0.09828	0.16836	0.15120	0.47502	0.09117	0.00657	0.25781	0.03735	0.29834	0.15676	0.00100	0.00237	0.00176	0.00163	0.00212	0.00136	0.00124	0.00245	0.00261	0.00168	0.00245	0.00114
5	102600001	102630000	1758	0.000	-561677	489185	0.24572	-480402	524492	0.19750	-1773741	4736198	0.01	-481786	-0.17655	-0.22249	-0.25944	-0.23522	-0.22136	-0.06488	-0.12267	-0.09217	-0.05825	-0.25353	-0.21857	-0.19613	-0.25320	-0.24185	-0.17347	0.02382	0.02333	0.01854	0.02204	0.02215	0.02124	0.02621	0.02618	0.02174	0.02555	0.02568	0.02291
5	106650001	106680000	739	0.000	-373229	-0.29303	-168565	-577776	-0.62804	-254329	-620066	5308108	0.01	-0.56627	0.05350	0.20469	0.19311	0.17231	0.12281	0.40775	0.38927	0.37988	0.31839	0.00973	0.01881	-0.01480	0.02258	-0.04081	-0.01002	0.00528	0.00464	0.00269	0.00290	0.00307	0.00415	0.00543	0.00444	0.00277	0.00277	0.00327	0.00366
5	117300001	117330000	1850	0.750	-448941	405931	-0.47439	-492078	369230	-0.95078	-1459908	6397763	0.04	-0.77100	0.06995	0.17132	0.25529	0.15270	0.37415	0.30164	0.37473	0.29588	0.37924	0.06318	0.04042	0.37977	0.03625	0.39828	0.42447	0.01181	0.01229	0.01109	0.01001	0.01184	0.02237	0.01190	0.01269	0.01152	0.01037	0.01086	0.02230
5	117330001	117360000	1912	0.618	-172651	246012	0.22372	-591525	203581	-0.90119	-1217057	566283	0.00	-0.98029	0.07099	0.11280	0.10447	0.05157	0.49052	0.05939	0.19322	0.10439	0.32604	0.20141	0.08738	0.22958	0.06727	0.54095	0.41696	0.01037	0.01213	0.01216	0.00723	0.01109	0.00849	0.01004	0.01241	0.01258	0.00722	0.01065	0.00851
5	119430001	119460000	948	0.077	-521655	-0.54557	-208022	-547115	-0.69284	-237047	-666606	6051208	0.04	-116173	0.09392	0.09542	0.03100	0.08628	0.13312	0.14883	0.21207	0.12948	0.12405	0.07259	-0.01256	-0.01438	0.07607	0.12650	0.01546	0.00559	0.00759	0.00401	0.00356	0.00309	0.00606	0.00539	0.00739	0.00489	0.00358	0.00459	0.00627
6	3810001	3840000	602	0.313	-739495	479256	156896	-586916	355762	0.37226	-1193119	6234122	0.01	-333175	-0.00587	-0.02679	-0.07387	-0.02501	0.17400	0.08595	0.01054	0.05847	0.14631	0.02287	-0.02154	0.36403	0.01123	0.15638	0.30549	0.00434	0.00550	0.00326	0.00429	0.00305	0.00513	0.00533	0.00673	0.00394	0.00550	0.00433	0.00460
6	9660001	9690000	600	0.000	-128070	211608	0.46409	-528585	-0.30187	-158465	-803000	5272431	0.00	-0.87105	0.08034	0.02109	0.05380	-0.00908	-0.02173	0.23296	0.21504	0.25747	0.10988	0.00245	0.02891	0.00223	0.08089	-0.00531	0.05037	0.00365	0.00386	0.00276	0.00233	0.00207	0.00422	0.00421	0.00466	0.00282	0.00297	0.00279	0.00385
6	9690001	9720000	745	0.000	-170314	351135	0.19063	-503419	0.50295	-222112	-859194	6202768	0.00	-0.52639	0.01494	0.04617	0.04657	-0.00508	-0.02157	0.16604	0.13441	0.15871	0.06259	0.02283	0.01810	0.03679	0.06473	-0.01023	0.04456	0.00445	0.00552	0.00387	0.00369	0.00277	0.00476	0.00506	0.00610	0.00380	0.00424	0.00385	0.00450
6	12240001	12270000	743	0.000	-737395	-222594	-374203	-513721	-117015	-289096	-651169	5282963	0.02	0.71362	0.07237	0.05176	0.14647	0.07955	-0.00961	0.13644	0.21929	0.17589	0.10225	0.08170	0.00041	-0.02790	0.07960	0.06303	-0.02538	0.00390	0.00566	0.00344	0.00218	0.00282	0.00370	0.00350	0.00576	0.00351	0.00304	0.00315	0.00385
6	12270001	12300000	662	0.000	-505538	-0.70031	-245605	-555276	-0.98248	-277739	-743307	4768135	0.02	-129969	0.08036	0.03396	0.09234	0.07427	-0.03261	0.16275	0.23584	0.13403	0.09971	0.01729	0.02753	0.02481	0.09759	0.10847	0.00322	0.00555	0.00491	0.00377	0.00308	0.00299	0.00392	0.00521	0.00536	0.00460	0.00461	0.00415	0.00428
6	12390001	12420000	764	0.083	-564246	-0.94424	-289877	-504767	-115502	-229261	-669282	4968253	0.02	-0.22371	0.09534	0.02979	0.08869	0.03741	0.01756	0.20989	0.27928	0.22529	0.21791	0.01680	-0.00221	-0.04722	0.03778	-0.03625	-0.02726	0.00556	0.00546	0.00352	0.00286	0.00322	0.00347	0.00549	0.00658	0.00383	0.00291	0.00382	0.00378
6	13350001	13380000	598	0.167	-372491	-0.62051	-212442	-469912	-130561	-228351	-607923	5701948	0.00	168366	0.12093	-0.01044	0.14802	-0.01025	-0.02406	0.17267	0.15638	0.19908	0.10815	0.21688	0.01135	-0.01966	0.19962	0.05509	0.01297	0.00319	0.00434	0.00289	0.00286	0.00195	0.00274	0.00269	0.00503	0.00204	0.00326	0.00188	0.00281
6	16110001	16140000	398	0.712	-596536	0.81769	-0.67227	-623570	-0.88681	-220279	-712263	5169307	0.01	-170744	0.23203	0.05984	0.01809	0.08574	0.04378	0.37076	0.17894	0.43274	0.48616	0.07965	0.06321	0.07707	0.15217	0.17863	0.14847	0.00237	0.00233	0.00178	0.00232	0.00128	0.00092	0.00215	0.00253	0.00185	0.00269	0.00130	0.00101
6	16230001	16260000	655	0.344	-344293	119531	-0.71353	-495721	159587	-179435	-889903	514402	0.04	-0.88203	0.35939	0.06731	0.08467	0.12314	0.05601	0.52845	0.52814	0.59131	0.57040	0.03453	0.03293	-0.00830	0.03180	-0.05752	-0.03921	0.00375	0.00397	0.00354	0.00313	0.00141	0.00184	0.00391	0.00352	0.00248	0.00258	0.00180	0.00207
6	28500001	28530000	578	0.394	-648048	-0.42582	-250380	-463480	-172743	-283074	-693504	4512822	0.00	161953	0.17557	0.08060	0.03826	0.09461	0.10696	0.33727	0.25106	0.34475	0.36672	0.06196	-0.02129	0.07269	0.07671	0.06223	0.07986	0.00417	0.00423	0.00145	0.00307	0.00110	0.00101	0.00361	0.00574	0.00123	0.00222	0.00111	0.00104
6	29670001	29700000	512	0.332	-336266	172408	-136440	-525461	-104714	-297730	-848754	669131	0.00	-0.40159	0.02734	0.03039	0.07801	0.02853	0.05421	0.18755	0.15617	0.20377	0.30795	0.06555	-0.01538	0.07648	0.10311	0.23979	0.04293	0.00424	0.00388	0.00230	0.00314	0.00227	0.00285	0.00461	0.00481	0.00339	0.00389	0.00330	0.00241
6	30000001	30030000	669	0.278	-180141	436155	0.53129	-498054	279798	-0.98761	-929994	4584512	0.01	-224436	0.07730	0.17454	0.16178	0.20755	0.30028	0.40255	0.32250	0.43530	0.43091	0.04776	0.00483	0.21401	0.12421	0.16623	0.21996	0.00462	0.00406	0.00248	0.00430	0.00236	0.00330	0.00553	0.00523	0.00336	0.00453	0.00280	0.00326
6	31680001	31710000	557	0.167	-554142	0.71777	-137759	-480731	0.87968	-151253	-814061	6372938	0.03	0.13938	0.01176	0.09768	0.08771	0.15484	0.03004	0.28972	0.27699	0.34151	0.18215	0.01481	0.02736	0.00752	0.01420	0.05984	0.09294	0.00329	0.00399	0.00204	0.00266	0.00135	0.00177	0.00328	0.00298	0.00164	0.00204	0.00138	0.00202
6	52290001	52320000	274	0.002	-861827	0.14768	-170717	-464892	0.86094	-138100	-638396	5109977	0.00	-0.68363	-0.07210	0.06167	0.00143	0.05335	0.07971	0.13100	0.07869	0.06011	0.07412	-0.02390	0.16554	0.25391	0.11179	0.15870	-0.01153	0.00208	0.00172	0.00184	0.00180	0.00130	0.00037	0.00184	0.00136	0.00235	0.00237	0.00078	0.00035
6	63000001	63030000	495	0.250	-152706	182084	0.42400	-562489	0.09074	-123846	-790702	4510122	0.00	-513661	0.10612	-0.02496	0.05435	-0.01021	-0.08810	0.16649	0.37135	0.30511	0.12595	0.12789	0.04280	-0.05839	0.04548	-0.01031	-0.01862	0.00457	0.00398	0.00302	0.00351	0.00306	0.00502	0.00602	0.00356	0.00494	0.00488	0.00523	0.00599
6	68430001	68460000	264	0.750	-537478	395717	0.66855	-693944	338940	0.39962	-1288146	5138978	0.02	-242924	0.03984	-0.03165	0.03415	-0.04856	-0.04188	0.18672	0.10858	0.13033	0.11228	0.06970	0.01762	0.00006	0.07829	0.01933	-0.01744	0.00106	0.00192	0.00074	0.00092	0.00072	0.00097	0.00111	0.00168	0.00080	0.00100	0.00088	0.00090
6	68610001	68640000	464	0.833	-287070	460833	-0.20370	-530752	306096	-112414	-1008229	4691394	0.01	-128827	0.03572	0.00970	0.12570	0.05576	0.07755	0.12739	0.04328	0.09521	0.06943	0.15740	0.04428	0.14160	0.08613	0.12579	0.05542	0.00306	0.00330	0.00219	0.00307	0.00236	0.00373	0.00346	0.00406	0.00237	0.00369	0.00316	0.00376
6	69000001	69030000	310	0.750	-721751	125164	-226051	-702313	191378	-154775	-1088765	4645085	0.01	-378373	0.21299	0.21809	0.29374	0.10089	0.36580	0.07750	0.04379	0.08766	0.11116	0.04229	0.01572	0.02784	0.08866	0.03188	0.11064	0.00142	0.00203	0.00166	0.00173	0.00150	0.00188	0.00138	0.00233	0.00219	0.00236	0.00210	0.00191
6	109200001	109230000	542	0.167	-746331	514176	-0.33200	-491604	227247	0.50887	-793750	4846623	0.00	-106266	0.66983	-0.00805	0.02096	-0.00851	-0.04832	0.78143	0.67429	0.79461	0.78115	0.10200	-0.00905	0.00998	0.10400	0.07522	-0.01775	0.00324	0.00332	0.00170	0.00309	0.00115	0.00102	0.00261	0.00220	0.00120	0.00289	0.00106	0.00122
6	109290001	109320000	658	0.167	-451013	401770	-0.46546	-541109	606879	0.35257	-1640126	473327	0.00	-280452	0.08071	-0.04576	-0.05360	-0.05814	-0.05289	0.17390	0.07035	0.15684	0.09639	0.02570	-0.01743	0.01725	-0.02559	-0.05875	-0.02663	0.00510	0.00584	0.00334	0.00501	0.00352	0.00518	0.00535	0.00716	0.00406	0.00589	0.00454	0.00602
6	109740001	109770000	227	0.167	-0.58981	185407	0.94948	-507836	-0.37800	-111628	-772542	5520607	0.03	-0.79768	0.28266	0.05302	0.03946	0.11705	0.30226	0.23335	0.19615	0.26203	0.30216	-0.00171	0.00038	0.12563	0.04280	0.16548	0.15993	0.00057	0.00145	0.00064	0.00078	0.00062	0.00050	0.00050	0.00105	0.00067	0.00068	0.00069	0.00054
6	116220001	116250000	453	0.000	-324438	-0.09559	-125496	-471533	-0.66199	-124687	-719756	4726245	0.04	-100007	0.28376	-0.00447	-0.00877	0.00920	0.12368	0.27945	0.27678	0.28970	0.27484	-0.00899	0.00960	0.09679	0.01949	0.09457	0.11258	0.00082	0.00300	0.00081	0.00095	0.00092	0.00093	0.00089	0.00296	0.00094	0.00099	0.00088	0.00093
6	117780001	117810000	1092	0.167	-459512	400278	0.28633	-235291	490198	0.42148	-1790533	4624973	0.00	-234824	0.01409	-0.04607	-0.05718	-0.04324	0.22659	0.05789	0.04981	0.06863	0.19503	-0.01042	-0.01769	0.22244	-0.01271	0.20238	0.29077	0.00626	0.00802	0.00578	0.00665	0.00411	0.00828	0.00759	0.01062	0.00725	0.00840	0.00658	0.00945
7	8160001	8190000	754	0.000	-951041	418008	-0.40957	-664821	514974	0.50161	-1442066	6840098	0.03	-404957	0.02023	-0.00424	0.03215	-0.01102	0.01681	0.03613	0.10180	0.04347	-0.01086	0.03551	-0.00782	0.03259	0.06260	0.01914	0.04745	0.00541	0.00577	0.00473	0.00371	0.00360	0.00575	0.00613	0.00622	0.00481	0.00444	0.00495	0.00636
7	14940001	14970000	817	0.257	-702321	181668	-251292	-585922	144055	-213234	-667491	4536437	0.01	-0.81937	0.22612	0.16749	0.08837	0.07858	-0.01224	0.43900	0.35149	0.34366	0.17270	0.00215	0.03361	0.12942	0.01171	0.05734	0.06871	0.00516	0.00594	0.00376	0.00514	0.00360	0.00578	0.00627	0.00596	0.00415	0.00559	0.00506	0.00669
7	16470001	16500000	490	0.333	-474568	237012	-0.50177	-569155	0.53108	-156400	-687300	7129956	0.00	-182777	0.20441	0.04802	0.11928	0.15392	0.02716	0.13962	0.13083	0.19860	0.15861	0.00460	0.01842	-0.02470	0.02672	0.02608	0.03167	0.00254	0.00342	0.00252	0.00268	0.00197	0.00259	0.00227	0.00322	0.00281	0.00325	0.00271	0.00270
7	28200001	28230000	811	0.032	-393162	355571	-0.91961	-477172	202145	-158274	-1202869	5868491	0.00	-215077	0.04394	0.01957	-0.05100	0.01036	-0.02802	0.18804	0.13995	0.20437	0.04178	-0.00629	0.00845	0.06603	-0.02879	0.02786	0.06397	0.00743	0.00610	0.00506	0.00777	0.00495	0.00546	0.00845	0.00666	0.00588	0.00831	0.00585	0.00573
7	44190001	44220000	375	0.045	-440568	-155704	-221602	-531456	-147349	-243892	-551865	5306809	0.00	145259	0.45528	0.13938	0.08876	0.13491	0.24055	0.60103	0.58583	0.61149	0.11889	-0.02555	0.02519	0.42203	-0.01258	0.38722	0.42314	0.00169	0.00140	0.00187	0.00149	0.00166	0.00215	0.00171	0.00114	0.00159	0.00157	0.00146	0.00218
7	52650001	52680000	406	0.209	-368871	102041	-0.96778	-466734	144653	-0.95834	-944893	5675368	0.04	-0.66296	0.62924	0.02154	-0.04607	0.01371	0.07450	0.72940	0.64302	0.70579	0.67848	0.04630	0.02029	0.06444	0.07285	0.12364	-0.03942	0.00331	0.00249	0.00126	0.00271	0.00112	0.00178	0.00276	0.00254	0.00157	0.00248	0.00182	0.00213
7	70830001	70860000	682	0.167	-291569	641732	0.83322	-431482	401518	0.05039	-1536164	4804021	0.02	-224366	0.00570	-0.08679	-0.10281	-0.10570	-0.17023	0.08966	0.10070	0.04850	0.01918	-0.02919	-0.02574	-0.07925	-0.02032	-0.09467	-0.08399	0.00325	0.00505	0.00326	0.00267	0.00320	0.00378	0.00371	0.00530	0.00350	0.00325	0.00366	0.00402
7	79110001	79140000	346	0.000	-226745	240064	-0.29593	-707938	0.40182	-183787	-844644	7148519	0.00	-235501	0.46852	0.05882	-0.02384	0.03463	-0.18474	0.49007	0.41167	0.50040	0.48794	-0.02151	0.02786	0.08152	-0.03812	-0.05382	0.04595	0.00183	0.00339	0.00139	0.00227	0.00139	0.00160	0.00203	0.00389	0.00171	0.00246	0.00175	0.00149
8	60030001	60060000	369	0.083	-658867	0.71730	-161607	-612736	-0.97146	-286612	-630004	5601985	0.03	-0.48089	0.31801	0.03781	0.24726	0.08730	-0.07529	0.28313	0.50199	0.34673	0.28834	0.22087	-0.00624	0.01791	0.31658	0.19100	0.06974	0.00285	0.00082	0.00249	0.00248	0.00222	0.00329	0.00290	0.00063	0.00257	0.00319	0.00196	0.00332
8	100080001	100110000	355	0.000	-201606	0.51391	-0.76256	-657424	-0.68418	-140418	-709671	6089783	0.01	-0.83814	0.20035	0.05903	0.07555	0.05940	0.02090	0.33057	0.33773	0.33086	0.25427	0.03704	0.01271	0.01950	0.00108	-0.03518	-0.02469	0.00156	0.00247	0.00075	0.00070	0.00063	0.00119	0.00144	0.00235	0.00069	0.00068	0.00070	0.00095
8	102420001	102450000	507	0.000	-210956	146032	0.12413	-469523	136282	-0.27915	-827888	4527047	0.00	-236225	0.12069	0.00819	0.02705	-0.00138	0.15945	0.27184	0.29426	0.28329	0.44689	-0.02200	-0.02301	0.32395	-0.00738	0.36693	0.30101	0.00386	0.00365	0.00223	0.00220	0.00211	0.00143	0.00408	0.00435	0.00321	0.00309	0.00306	0.00097
9	3960001	3990000	565	0.120	-209638	259893	0.91230	-570487	0.90761	-0.87695	-890967	5142145	0.02	-262096	0.13008	-0.01170	0.07487	0.00958	0.02081	0.16287	0.25852	0.18785	0.20988	0.10224	0.00540	0.03800	0.06208	0.22737	0.07480	0.00258	0.00332	0.00215	0.00227	0.00195	0.00207	0.00251	0.00256	0.00233	0.00214	0.00244	0.00239
9	4860001	4890000	731	0.103	-596799	507446	0.04420	-688915	250239	-0.85032	-1228383	6149506	0.00	-276239	0.13573	-0.03841	-0.02612	0.01493	0.10656	0.17818	0.12598	0.24267	0.40552	-0.00533	0.01916	0.11577	0.03170	0.15737	0.08943	0.00571	0.00448	0.00496	0.00453	0.00479	0.00493	0.00613	0.00312	0.00619	0.00583	0.00624	0.00582
9	5340001	5370000	742	0.000	-358767	-0.19088	-152311	-549566	-152192	-286875	-659191	5653936	0.02	-111909	0.13275	-0.01422	0.17314	-0.01323	0.02456	0.15786	0.27847	0.16579	0.27444	0.11480	-0.02095	0.04820	0.08790	0.17546	0.03175	0.00485	0.00516	0.00380	0.00327	0.00390	0.00122	0.00344	0.00645	0.00340	0.00158	0.00315	0.00129
9	5370001	5400000	675	0.000	-265934	0.25211	-0.86888	-534862	-220394	-301284	-644061	5094896	0.04	-140295	0.08834	0.03734	0.09988	0.00322	0.08861	0.31185	0.34711	0.27709	0.32984	0.09239	0.00684	0.08399	0.12550	0.09454	0.12960	0.00510	0.00475	0.00133	0.00089	0.00304	0.00101	0.00411	0.00492	0.00143	0.00094	0.00218	0.00108
9	7380001	7410000	581	0.000	-285097	-0.89788	-163250	-512412	-165219	-323032	-549747	497625	0.00	181557	0.17469	0.00991	0.04972	0.00908	0.00894	0.32751	0.33949	0.33033	0.32123	0.03896	0.00009	0.02294	0.08731	0.07551	-0.00934	0.00333	0.00450	0.00143	0.00148	0.00141	0.00143	0.00297	0.00582	0.00143	0.00150	0.00147	0.00149
9	7410001	7440000	544	0.000	-268196	-0.93921	-168702	-510344	-156884	-300064	-556888	5433037	0.00	0.91052	0.07722	-0.00338	0.13422	-0.01068	-0.05707	0.19332	0.26984	0.18125	0.12343	0.04533	-0.02281	-0.01104	0.06483	0.09603	-0.01199	0.00317	0.00406	0.00220	0.00226	0.00219	0.00264	0.00362	0.00486	0.00246	0.00154	0.00259	0.00317
9	7440001	7470000	613	0.000	-866860	-0.95374	-332489	-563315	0.34591	-207439	-666957	6402791	0.00	110375	0.18383	0.03782	0.09216	0.04572	0.01606	0.26031	0.39117	0.31130	0.35042	0.15120	0.05046	0.05404	0.10120	0.05284	0.03272	0.00432	0.00410	0.00282	0.00164	0.00201	0.00208	0.00400	0.00490	0.00266	0.00191	0.00249	0.00225
9	9000001	9030000	568	0.083	-183163	0.00728	-0.92737	-514147	-0.74648	-182448	-673690	5642447	0.01	-156212	0.07232	-0.02630	0.34125	0.02966	0.00899	0.12505	0.34997	0.12298	0.13204	0.27669	0.01008	0.04023	0.25080	0.32230	0.04264	0.00509	0.00419	0.00356	0.00330	0.00356	0.00455	0.00529	0.00541	0.00509	0.00390	0.00511	0.00510
9	9240001	9270000	761	0.046	-580598	-0.63780	-248439	-542425	-160094	-248833	-682549	4593826	0.03	-0.24267	0.10015	0.03212	0.03109	0.01365	0.04456	0.24806	0.28583	0.24315	0.30301	0.04181	0.02179	0.00477	0.04061	0.02001	0.02414	0.00468	0.00557	0.00276	0.00167	0.00217	0.00122	0.00402	0.00640	0.00210	0.00147	0.00233	0.00135
9	9660001	9690000	692	0.083	-337530	-0.41229	-158051	-456369	-167969	-254080	-660709	448918	0.00	0.48689	0.12555	0.16632	0.19294	0.14236	0.22595	0.51418	0.53681	0.51325	0.56966	0.12643	0.06826	0.09661	0.15915	0.08490	0.15318	0.00650	0.00492	0.00238	0.00226	0.00116	0.00069	0.00611	0.00582	0.00154	0.00116	0.00129	0.00072
9	9900001	9930000	535	0.083	-410341	0.11885	-186610	-523263	-177204	-332061	-690082	5561853	0.00	162259	0.18388	0.02227	0.06418	0.04398	0.08535	0.40685	0.41598	0.46046	0.48824	0.16112	0.06895	0.01940	0.18765	0.12150	0.12532	0.00445	0.00251	0.00216	0.00224	0.00133	0.00140	0.00381	0.00304	0.00188	0.00182	0.00161	0.00144
9	9930001	9960000	433	0.083	-236149	0.42964	-0.75275	-558916	0.24873	-217646	-747008	5076784	0.00	-0.12591	0.17715	0.04829	0.12029	0.07663	0.16418	0.37231	0.42999	0.41514	0.48216	0.13990	0.02118	0.14318	0.16151	0.14342	0.17451	0.00325	0.00249	0.00205	0.00166	0.00166	0.00090	0.00297	0.00273	0.00208	0.00133	0.00195	0.00087
9	10440001	10470000	856	0.103	-312892	199460	-0.85214	-487678	0.27124	-201802	-710923	6755462	0.03	-0.84640	0.17628	-0.04397	0.06276	-0.03389	0.11410	0.25285	0.32148	0.30055	0.35860	0.06970	0.01382	0.14500	0.09762	0.11165	0.12934	0.00763	0.00576	0.00460	0.00492	0.00400	0.00437	0.00711	0.00673	0.00561	0.00536	0.00569	0.00508
9	10560001	10590000	711	0.083	-421139	144679	-0.75947	-456084	105415	-107858	-1000153	5244026	0.02	-0.98484	0.24590	0.00435	0.25221	0.04710	0.12276	0.34693	0.57309	0.41676	0.50613	0.32333	0.02476	0.12278	0.23302	0.13189	0.06099	0.00568	0.00523	0.00415	0.00331	0.00353	0.00302	0.00581	0.00529	0.00479	0.00230	0.00449	0.00320
9	12840001	12870000	645	0.235	-562031	100479	-304454	-488479	0.79729	-254227	-1058638	4530865	0.00	-0.38997	0.05197	0.16213	0.10686	0.15894	0.09962	0.31354	0.28746	0.33859	0.29878	0.06899	0.03843	0.02272	0.05570	0.01346	0.01483	0.00485	0.00462	0.00250	0.00371	0.00243	0.00289	0.00523	0.00539	0.00312	0.00336	0.00290	0.00332
9	13320001	13350000	872	0.333	-411721	0.35234	-180563	-530069	0.33143	-169174	-742480	5249767	0.01	-259890	0.16523	0.21606	0.09211	0.17067	0.14509	0.50180	0.37214	0.50174	0.45335	0.14190	0.04232	-0.03305	0.12493	0.03301	-0.01664	0.00627	0.00641	0.00275	0.00531	0.00244	0.00354	0.00723	0.00626	0.00295	0.00541	0.00312	0.00393
9	22020001	22050000	399	0.250	-357945	502418	0.32165	-747486	465120	-0.69607	-1331715	4556483	0.00	-230225	0.14011	-0.03880	-0.04844	0.04305	-0.02419	0.18520	0.16117	0.22917	0.23713	-0.00302	0.07867	-0.01098	0.02508	0.03496	0.08174	0.00225	0.00288	0.00197	0.00233	0.00106	0.00177	0.00222	0.00322	0.00186	0.00201	0.00134	0.00164
9	100560001	100590000	618	0.083	-148118	424520	131206	-532820	352268	-0.08007	-1158839	6467634	0.04	-276719	0.25410	0.05669	0.27048	0.17256	-0.09467	0.29054	0.30862	0.30897	0.25305	0.00462	-0.03620	0.00347	-0.07037	0.18148	0.09123	0.00416	0.00423	0.00317	0.00351	0.00319	0.00446	0.00461	0.00413	0.00413	0.00253	0.00349	0.00503
10	1	30000	1514	0.245	-365669	358004	-0.23001	-559478	406138	0.30222	-1539810	4768158	0.00	-132416	-0.17329	-0.12395	-0.25362	-0.16289	-0.19910	0.02092	-0.04733	-0.00950	-0.14206	-0.03868	-0.08589	-0.12117	-0.10749	-0.22639	-0.15004	0.00634	0.01245	0.00653	0.00853	0.00772	0.00575	0.00600	0.01232	0.00626	0.00813	0.00698	0.00571
10	6330001	6360000	757	0.250	-922282	0.36826	-211254	-486930	159753	-125951	-1010867	5268904	0.00	-292641	0.02944	0.15887	0.22041	0.13674	0.18543	0.07781	0.12424	0.07215	0.11184	0.01586	0.00701	0.06174	0.07523	0.05410	0.03808	0.00319	0.00552	0.00365	0.00469	0.00356	0.00428	0.00409	0.00617	0.00521	0.00564	0.00511	0.00462
10	6360001	6390000	585	0.250	-482328	0.09399	-169731	-501455	0.87641	-0.94035	-985093	4874985	0.01	-0.72274	0.06189	0.15163	0.18467	0.15117	0.16533	0.04062	0.09425	0.12043	0.03464	0.07250	0.03798	-0.00052	0.09642	-0.03062	0.07834	0.00230	0.00369	0.00188	0.00274	0.00181	0.00285	0.00240	0.00376	0.00243	0.00312	0.00187	0.00317
10	14760001	14790000	354	0.333	-210523	-0.30512	-140659	-492166	-125672	-236717	-629731	4671023	0.00	137463	0.35108	0.00685	0.09780	0.03088	-0.03033	0.34228	0.29716	0.38737	0.24526	0.04961	-0.00416	0.00894	0.05599	0.05428	0.04502	0.00104	0.00197	0.00155	0.00154	0.00107	0.00156	0.00108	0.00224	0.00110	0.00154	0.00105	0.00158
10	15570001	15600000	425	0.340	-435703	-0.78247	-266560	-599873	-0.31343	-200971	-689730	5073729	0.01	-0.49341	0.31166	0.02902	0.13020	0.26133	0.08888	0.32067	0.28902	0.41479	0.23110	0.07513	0.20180	0.01773	0.05326	0.06628	0.20100	0.00214	0.00168	0.00236	0.00242	0.00209	0.00239	0.00188	0.00186	0.00202	0.00293	0.00268	0.00241
10	16410001	16440000	552	0.333	-464905	-119028	-258609	-465963	-0.78878	-274505	-597607	5377651	0.00	0.06473	0.11652	0.08374	0.16803	0.07866	0.06217	0.32025	0.37730	0.34568	0.22363	0.06329	-0.00778	0.04200	0.06533	0.12016	0.07500	0.00392	0.00319	0.00273	0.00260	0.00256	0.00304	0.00416	0.00338	0.00305	0.00290	0.00307	0.00318
10	23940001	23970000	689	0.332	-352239	403846	0.42547	-474267	531415	0.68935	-1386783	5007774	0.04	-301457	0.11404	0.06866	0.03882	0.08454	0.20472	0.16206	0.18152	0.17926	0.20974	0.00622	0.00473	0.12681	0.00771	0.14444	0.12371	0.00570	0.00566	0.00370	0.00344	0.00262	0.00576	0.00520	0.00620	0.00407	0.00403	0.00365	0.00650
10	24540001	24570000	1549	0.750	-739681	583810	-0.40215	-774165	499496	0.06291	-1707654	4694799	0.00	-265076	0.05424	-0.03408	0.02096	-0.01200	0.12138	0.09397	0.07157	0.10047	0.08593	0.05630	0.00073	0.12656	0.03386	0.01130	0.10877	0.01104	0.01053	0.00813	0.00825	0.00774	0.00880	0.01128	0.01198	0.00911	0.00989	0.00899	0.00845
10	24570001	24600000	926	0.751	-545088	324130	-0.76845	-604323	253327	0.19238	-1238848	4726207	0.02	-329014	0.05392	-0.01696	0.02765	0.02548	0.12977	0.07645	0.15838	0.13966	0.25156	0.06411	0.01505	0.18017	0.03982	0.02669	0.14899	0.00671	0.00565	0.00615	0.00512	0.00596	0.00627	0.00750	0.00630	0.00676	0.00645	0.00669	0.00597
10	81840001	81870000	514	0.167	-691044	0.78854	-165770	-571834	0.82918	-134585	-782870	4993989	0.01	-0.55775	0.31779	0.02274	0.14297	0.06636	0.06115	0.36247	0.37096	0.36684	0.41931	0.10734	0.02573	0.07400	0.08835	0.01245	0.08891	0.00241	0.00260	0.00208	0.00262	0.00195	0.00100	0.00190	0.00260	0.00190	0.00184	0.00184	0.00106
10	82080001	82110000	462	0.167	-474406	-129240	-265802	-539133	-150382	-352840	-503132	5024016	0.01	0.60283	0.49710	0.06828	0.05027	0.07989	0.19984	0.66356	0.60596	0.65905	0.68524	0.10730	0.04205	0.07610	0.00729	0.25994	0.19708	0.00279	0.00255	0.00085	0.00171	0.00101	0.00066	0.00216	0.00277	0.00082	0.00127	0.00087	0.00064
10	82230001	82260000	593	0.167	-987194	-216225	-347065	-485107	-148334	-249407	-512449	4989236	0.04	0.19312	0.62520	0.05711	0.01792	0.04511	-0.00746	0.74972	0.66764	0.74512	0.74938	0.05926	0.01413	0.05327	0.02843	0.06623	0.06955	0.00344	0.00325	0.00105	0.00312	0.00089	0.00079	0.00255	0.00341	0.00079	0.00194	0.00087	0.00083
10	82710001	82740000	498	0.167	-628247	-108810	-293018	-556396	-115294	-280612	-542777	5197935	0.00	0.69956	0.27698	0.04835	0.00183	0.04335	0.03954	0.40650	0.35278	0.40859	0.39775	0.03584	0.00054	-0.03963	0.00191	0.01491	-0.03903	0.00300	0.00337	0.00096	0.00208	0.00091	0.00109	0.00217	0.00438	0.00104	0.00146	0.00099	0.00111
10	85770001	85800000	471	0.167	-477927	226038	-101658	-517660	221707	-0.19896	-1236004	4746963	0.02	-182271	0.14319	0.29062	0.11260	0.19175	0.29661	0.31188	0.17505	0.24827	0.30825	0.05170	0.02653	0.05500	-0.00051	0.08508	0.08071	0.00148	0.00174	0.00178	0.00234	0.00176	0.00241	0.00153	0.00205	0.00220	0.00251	0.00209	0.00258
10	96840001	96870000	504	0.000	-590700	-110069	-334961	-554083	-0.85527	-184738	-716561	5893828	0.01	-0.18390	0.30603	0.04987	0.09428	0.22073	0.35166	0.24906	0.21174	0.23076	0.21529	0.04736	0.12703	0.26178	0.00422	0.09992	0.03983	0.00162	0.00315	0.00155	0.00182	0.00142	0.00275	0.00108	0.00343	0.00150	0.00220	0.00221	0.00277
10	101280001	101310000	1988	0.083	-926231	-138780	-410590	-987561	-136994	-461213	-888773	9295753	0.00	-354779	-0.03028	-0.04380	0.07335	-0.05475	-0.09868	0.01376	0.09125	0.01835	-0.05142	0.08764	-0.01384	-0.04399	0.11496	0.06175	-0.04816	0.02080	0.01735	0.01402	0.01552	0.01438	0.02158	0.02596	0.02382	0.02170	0.01420	0.02333	0.02527
10	101610001	101640000	652	0.000	-674592	0.38464	-179385	-519372	164688	-103175	-858950	5568652	0.00	-195415	0.13587	0.08296	0.09001	0.05875	0.07395	0.09948	0.11830	0.07069	0.04768	0.04702	0.02239	0.03852	0.03296	-0.01825	0.02146	0.00374	0.00371	0.00276	0.00226	0.00310	0.00419	0.00441	0.00472	0.00370	0.00327	0.00335	0.00415
11	32610001	32640000	383	0.139	-480187	-0.78024	-234528	-456043	-0.99998	-220177	-765456	4558453	0.00	-0.65775	0.24051	0.06336	0.09264	0.09636	0.10696	0.48369	0.48234	0.49004	0.53585	-0.00753	0.02198	0.14207	0.06704	0.16846	0.26127	0.00264	0.00239	0.00179	0.00212	0.00126	0.00205	0.00320	0.00240	0.00198	0.00185	0.00208	0.00155
11	35310001	35340000	746	0.139	-487554	246090	0.00870	-358268	241367	-0.26408	-1108458	4822662	0.01	-201886	0.21857	0.10062	0.06377	0.02056	-0.00842	0.41391	0.36973	0.30445	0.27754	0.00286	0.02717	-0.04961	0.04358	-0.02951	-0.02595	0.00329	0.00568	0.00323	0.00344	0.00373	0.00447	0.00346	0.00664	0.00146	0.00222	0.00307	0.00336
11	100410001	100440000	417	0.139	-176269	0.96268	-0.00021	-513970	-0.77773	-183386	-665165	5856454	0.01	0.03217	0.00492	0.14248	0.13296	0.14462	0.01832	0.34216	0.34231	0.34429	0.16374	0.01100	-0.00414	0.05290	-0.01185	0.06969	0.04852	0.00314	0.00250	0.00147	0.00113	0.00116	0.00242	0.00307	0.00267	0.00129	0.00121	0.00124	0.00242
11	100860001	100890000	589	0.139	-143015	466084	0.22335	-555969	0.63205	-0.62767	-747890	5018823	0.04	-0.96817	0.04845	0.16534	0.13831	0.16129	0.04240	0.34062	0.30849	0.33385	0.12698	0.02075	0.00826	0.02758	0.02060	0.04317	0.03800	0.00453	0.00437	0.00288	0.00221	0.00252	0.00459	0.00491	0.00523	0.00261	0.00297	0.00267	0.00467
11	101610001	101640000	346	0.139	-134097	494312	103836	-485562	292895	-0.26325	-989919	5222431	0.01	-142753	0.11080	0.18427	0.18961	0.19320	-0.01360	0.41650	0.44507	0.43158	0.18543	0.02479	-0.00118	0.04552	0.02127	0.07466	0.05767	0.00205	0.00213	0.00141	0.00078	0.00090	0.00193	0.00220	0.00217	0.00112	0.00098	0.00103	0.00199
12	8520001	8550000	1773	0.489	-624663	367525	-0.29563	-462864	419461	-0.07455	-1584324	523721	0.00	-283488	-0.12858	-0.14653	-0.24825	-0.12425	-0.22451	-0.00963	-0.10676	0.00853	-0.14662	-0.14288	-0.06133	-0.15925	-0.14415	-0.20329	-0.13152	0.01490	0.01858	0.01139	0.01260	0.01155	0.01407	0.01683	0.02100	0.01424	0.01490	0.01462	0.01558
12	21840001	21870000	378	0.489	-454518	549826	0.69712	-504098	363607	0.36643	-724101	4668836	0.02	-131206	0.13203	0.08153	0.06160	0.07768	0.03162	0.41399	0.36973	0.42788	0.35466	0.04959	0.00175	0.01622	0.08736	-0.02850	0.03762	0.00287	0.00263	0.00140	0.00168	0.00075	0.00140	0.00251	0.00238	0.00095	0.00128	0.00092	0.00143
12	22560001	22590000	271	0.489	-241556	377803	-104722	-482247	159930	0.34193	-1003724	7138305	0.01	-119352	0.14565	0.05622	0.02098	0.07286	0.04215	0.41649	0.39677	0.46696	0.37681	-0.06205	-0.07909	0.05258	-0.03357	0.01814	-0.02061	0.00167	0.00195	0.00095	0.00108	0.00055	0.00112	0.00164	0.00186	0.00085	0.00087	0.00059	0.00090
12	70560001	70590000	1223	0.917	-193673	352928	0.34749	-531935	282712	0.05378	-981119	4597493	0.00	-0.89385	0.05956	0.11768	0.13334	0.12262	0.28724	0.13387	0.09279	0.12181	0.33234	0.07070	0.08766	0.29918	0.09063	0.35437	0.31310	0.00633	0.00608	0.00730	0.00785	0.00727	0.00628	0.00613	0.00597	0.00717	0.00755	0.00714	0.00669
12	72030001	72060000	964	1519	-692813	239404	-0.71703	-495189	411782	-0.31224	-1223855	5063652	0.00	-0.64551	0.03607	0.13961	0.00528	0.13404	-0.00869	0.08755	0.01564	0.14416	-0.01614	0.07224	0.14668	0.06994	0.09096	-0.00996	0.12329	0.00602	0.00748	0.00733	0.00806	0.00700	0.00817	0.00711	0.00773	0.00778	0.00853	0.00755	0.00863
12	73080001	73110000	2042	1083	-472446	336357	-0.40704	-386667	374955	-0.33962	-1459482	478278	0.00	-157534	0.02876	-0.00658	-0.04148	-0.02805	-0.04228	0.07950	0.04754	0.06297	0.12057	0.00877	0.02679	0.11980	0.00620	0.07994	0.04135	0.01510	0.01230	0.01314	0.01265	0.01443	0.01759	0.01668	0.01204	0.01330	0.01391	0.01515	0.01796
12	75810001	75840000	2650	0.888	-442781	320324	-0.20661	-457831	379939	-0.37830	-1389734	5053294	0.00	-0.66631	0.02597	0.01419	-0.00764	0.02414	-0.03228	0.06662	0.10930	0.07906	0.07260	0.03101	0.00986	-0.02960	0.05202	-0.05004	0.02414	0.00998	0.01400	0.01436	0.00825	0.01448	0.00642	0.01008	0.01291	0.01069	0.00720	0.01149	0.00666
12	77220001	77250000	637	0.188	-185593	266287	-0.24917	-472525	0.49545	-111520	-820082	4783568	0.01	-126198	0.04853	0.13110	0.20564	0.28106	0.16651	0.19268	0.24500	0.35806	0.28080	0.05984	0.06487	-0.00141	0.12187	0.06257	-0.01997	0.00289	0.00382	0.00284	0.00291	0.00256	0.00303	0.00331	0.00342	0.00364	0.00361	0.00249	0.00310
12	83820001	83850000	705	0.250	-461045	0.08275	-217239	-513497	115323	-0.65006	-879034	522355	0.04	-291779	0.07272	0.22409	0.13930	0.16595	0.07193	0.40551	0.30870	0.36575	0.26536	0.05867	0.05187	0.02133	0.02293	-0.00422	0.00786	0.00431	0.00442	0.00305	0.00400	0.00279	0.00455	0.00506	0.00484	0.00339	0.00440	0.00344	0.00446
12	84870001	84900000	533	0.250	-369602	261617	-0.38519	-511790	156045	-0.29234	-914435	4643444	0.00	-138623	-0.04385	0.17537	0.17118	0.18440	-0.00997	0.16274	0.16884	0.16955	0.02404	0.03560	0.02642	0.10096	0.02691	0.10930	0.14663	0.00414	0.00373	0.00183	0.00189	0.00179	0.00383	0.00472	0.00457	0.00240	0.00197	0.00202	0.00397
12	91140001	91163125	421	0.016	-371700	115890	-0.59999	-145158	168308	-0.04283	-1037243	5903874	0.00	-100038	0.15931	0.10411	0.01987	0.10338	0.00330	0.24467	0.17578	0.23378	0.16737	0.03827	-0.00985	0.07821	0.02623	-0.01535	0.09848	0.00233	0.00479	0.00139	0.00181	0.00124	0.00179	0.00211	0.00443	0.00120	0.00173	0.00121	0.00168
13	30001	60000	649	0.250	-801202	404105	-0.43287	-909672	448864	-0.17907	-1824918	8012018	0.00	-171155	0.06964	-0.00363	-0.06273	-0.01698	-0.07254	0.31445	0.23229	0.32275	0.26921	0.02892	0.00097	-0.03253	0.02204	-0.05666	-0.04163	0.00401	0.00428	0.00272	0.00395	0.00268	0.00294	0.00418	0.00392	0.00273	0.00419	0.00271	0.00313
13	5340001	5370000	981	0.199	-539747	411615	-0.93761	-532952	390287	-152475	-1478345	7240573	0.00	-113525	0.09947	-0.01289	-0.02474	-0.00206	-0.01487	0.21224	0.20479	0.22384	-0.01348	-0.01368	-0.02045	0.09126	0.00822	0.10113	0.10501	0.00759	0.00721	0.00638	0.00744	0.00697	0.00844	0.00793	0.00804	0.00681	0.00782	0.00745	0.00889
13	5370001	5400000	152	0.249	-390728	0.41755	-126118	-774021	-0.18401	-0.88595	-795284	5957895	0.00	0.18224	0.70574	0.30268	0.26437	0.23416	0.35863	0.94361	0.92163	0.92461	0.36987	0.04537	-0.22105	0.71645	-0.36603	0.69605	0.69159	0.00120	0.00031	0.00013	0.00023	0.00023	0.00101	0.00128	0.00024	0.00011	0.00025	0.00024	0.00115
13	10980001	11010000	1022	0.167	-380171	454973	-0.24801	-476502	295093	-0.33677	-1520466	4920624	0.00	-290740	-0.08992	0.00337	-0.08167	-0.01411	-0.08614	0.15929	0.06825	0.14136	0.07986	-0.11221	-0.05009	-0.13401	-0.11921	-0.19638	-0.12734	0.00884	0.00651	0.00633	0.00806	0.00632	0.00767	0.00935	0.00737	0.00773	0.00934	0.00818	0.00847
13	11430001	11460000	659	0.167	-407723	383379	0.07880	-475521	197256	-0.62156	-1239626	5465619	0.00	-182646	-0.05415	0.11183	0.05084	0.06489	0.15934	0.27240	0.19691	0.24735	0.32771	-0.01608	0.01671	-0.03920	0.00370	0.02319	0.07036	0.00543	0.00408	0.00345	0.00427	0.00382	0.00310	0.00542	0.00443	0.00392	0.00503	0.00452	0.00333
13	13860001	13890000	613	0.167	-177951	0.16997	-0.82103	-601888	-115054	-269990	-649837	5159437	0.00	0.34958	-0.01873	0.15998	0.20704	0.19479	0.19659	0.24670	0.28111	0.27731	0.27619	0.14625	-0.01521	-0.00578	0.16996	0.01459	-0.00597	0.00540	0.00438	0.00326	0.00272	0.00191	0.00212	0.00555	0.00507	0.00294	0.00271	0.00246	0.00257
13	13890001	13920000	623	0.167	-342981	0.81904	-0.52536	-516559	0.28311	-143252	-746377	5407245	0.00	-0.69367	0.06687	0.17849	0.14773	0.22208	0.27347	0.23433	0.19283	0.28583	0.32558	0.05296	-0.00074	-0.00520	0.08195	0.08046	-0.02969	0.00483	0.00456	0.00366	0.00300	0.00315	0.00355	0.00511	0.00492	0.00433	0.00425	0.00400	0.00346
13	14820001	14850000	554	0.167	-543247	0.48837	-235181	-517530	-0.65164	-267544	-734222	4922388	0.02	-0.74293	0.06297	0.05834	0.05271	0.09867	0.08086	0.28782	0.27756	0.28785	0.28857	-0.01210	-0.00658	-0.02953	0.02763	-0.00145	-0.02844	0.00352	0.00367	0.00269	0.00255	0.00226	0.00303	0.00393	0.00307	0.00336	0.00337	0.00335	0.00318
13	16380001	16410000	568	0.167	-416484	-0.23657	-161027	-460747	-104538	-234749	-718854	4661926	0.00	-0.16273	0.11996	0.07422	0.17339	0.08072	0.36028	0.19986	0.19897	0.22475	0.36059	0.01424	-0.02244	0.14830	0.03134	0.10768	0.16859	0.00344	0.00394	0.00326	0.00340	0.00278	0.00242	0.00361	0.00408	0.00388	0.00378	0.00358	0.00291
13	20220001	20250000	447	0.000	-690033	-0.43266	-320883	-490383	-0.13328	-167304	-724214	4905416	0.00	-199691	0.00406	0.19302	0.27311	0.19940	0.09141	0.28741	0.31854	0.27464	0.20907	0.11960	0.00737	-0.02399	0.05075	0.11735	0.02753	0.00167	0.00191	0.00208	0.00191	0.00201	0.00250	0.00197	0.00201	0.00190	0.00310	0.00246	0.00198
13	25110001	25140000	523	0.083	-183899	0.44615	-0.36227	-479218	-0.78809	-192646	-629674	4505315	0.00	0.88636	0.36687	0.04879	0.06685	0.04826	0.02534	0.55284	0.56486	0.53624	0.52348	0.08107	-0.01666	0.15985	0.09738	0.02108	0.17934	0.00362	0.00304	0.00088	0.00140	0.00150	0.00222	0.00295	0.00362	0.00124	0.00114	0.00144	0.00159
13	25350001	25380000	509	0.037	-349929	0.55635	-0.93787	-544632	-0.51426	-218673	-661375	548453	0.01	-0.02177	0.37016	0.04469	0.07188	0.04373	-0.02567	0.55497	0.56926	0.55708	0.46543	0.09257	-0.00450	0.07894	0.08520	0.13221	0.08059	0.00402	0.00291	0.00151	0.00177	0.00135	0.00302	0.00380	0.00319	0.00188	0.00184	0.00191	0.00273
13	25800001	25830000	452	0.833	-243258	0.04657	-138099	-541693	-0.23672	-189430	-658461	6785716	0.00	-0.11634	0.24123	0.27341	0.18907	0.11702	0.11646	0.37259	0.17280	0.31219	0.23391	0.16596	0.03703	-0.00798	0.12564	0.10119	-0.00695	0.00293	0.00320	0.00198	0.00230	0.00191	0.00297	0.00238	0.00345	0.00261	0.00358	0.00270	0.00358
13	26730001	26760000	698	0.833	-246451	-0.67076	-165504	-520584	-157861	-270962	-668164	6139658	0.00	0.45996	0.07788	0.03564	0.08253	0.02780	0.00252	0.26406	0.16971	0.26929	0.24275	0.14048	-0.00738	-0.01021	0.13485	0.11550	-0.01600	0.00588	0.00497	0.00193	0.00284	0.00184	0.00285	0.00574	0.00633	0.00234	0.00366	0.00252	0.00280
13	30120001	30150000	542	0.500	-366077	467230	0.79407	-563280	467943	0.77110	-1199152	4498084	0.04	-260658	0.20280	0.04314	0.09082	0.09293	0.07661	0.19953	0.08601	0.19397	0.22665	0.04414	-0.00279	0.03250	0.05130	0.05856	0.08416	0.00338	0.00346	0.00223	0.00283	0.00207	0.00203	0.00307	0.00350	0.00279	0.00329	0.00278	0.00173
13	37320001	37350000	592	0.585	-406447	213473	-151777	-689931	202849	-119253	-855575	5241902	0.02	-299442	0.08930	0.02362	-0.03007	-0.02031	0.06407	0.28194	0.17459	0.18315	0.10546	0.02943	0.01588	0.26163	0.00796	0.12204	0.11184	0.00426	0.00348	0.00279	0.00288	0.00304	0.00302	0.00460	0.00287	0.00425	0.00429	0.00410	0.00232
13	71940001	71970000	678	0.289	-652169	-0.85626	-298144	-461215	-0.23549	-162537	-772746	6892191	0.00	0.11273	0.04671	0.16753	0.20329	0.17586	0.18115	0.12360	0.13301	0.15245	0.04328	0.02525	-0.00143	0.12670	0.03445	0.08198	0.14486	0.00385	0.00558	0.00339	0.00296	0.00210	0.00434	0.00430	0.00596	0.00307	0.00315	0.00271	0.00445
13	75720001	75750000	499	0.237	-640268	432289	-162681	-721075	172104	-134855	-719255	5847151	0.01	-0.40263	0.31076	0.07407	-0.10187	-0.04072	-0.07650	0.29757	0.40080	0.39608	0.31703	0.12479	0.01861	-0.00386	0.02476	-0.15880	-0.11582	0.00322	0.00294	0.00286	0.00295	0.00228	0.00319	0.00289	0.00342	0.00349	0.00274	0.00283	0.00299
13	77070001	77100000	910	0.167	-590862	348738	0.18689	-553473	168169	-0.78129	-1576428	6706028	0.04	-187416	0.23513	0.04277	0.06755	0.08697	0.02977	0.43889	0.43591	0.46770	0.31776	0.02334	0.00452	0.07337	-0.00762	-0.00828	0.02183	0.00721	0.00660	0.00527	0.00428	0.00292	0.00620	0.00811	0.00781	0.00485	0.00434	0.00390	0.00548
13	77370001	77400000	529	0.167	-137026	138200	-0.11678	-465084	-0.27978	-171010	-678606	4527479	0.03	-213088	0.01713	-0.01563	0.10297	0.07382	-0.03456	0.02346	0.26900	0.22234	0.02472	0.16019	0.10663	-0.00666	0.00251	0.18433	0.13141	0.00389	0.00380	0.00325	0.00269	0.00274	0.00416	0.00433	0.00328	0.00368	0.00412	0.00429	0.00406
13	79200001	79230000	587	0.167	-455832	-210417	-315080	-470844	-115071	-306833	-551990	6148403	0.00	162974	0.11915	0.08318	0.19617	0.14977	0.17622	0.27999	0.34137	0.34795	0.38716	0.16542	0.01283	0.05730	0.16617	0.31698	0.05651	0.00373	0.00434	0.00323	0.00319	0.00163	0.00160	0.00419	0.00489	0.00273	0.00240	0.00217	0.00155
13	79260001	79290000	333	0.167	-269028	-136309	-209347	-513982	-0.90646	-214031	-523988	4969345	0.00	194843	0.24019	0.14485	0.16007	0.24820	0.23838	0.58142	0.58772	0.66870	0.66831	0.00230	0.02740	0.02018	0.03762	0.02875	0.02100	0.00216	0.00212	0.00154	0.00171	0.00048	0.00042	0.00256	0.00199	0.00088	0.00087	0.00039	0.00038
13	79770001	79800000	857	0.167	-468233	0.39598	-151486	-473539	-134342	-234316	-700850	5327505	0.00	-128130	0.02052	-0.00878	0.10015	0.01176	-0.03459	0.06990	0.26582	0.09841	0.10081	0.13879	-0.02069	0.02181	0.11206	0.04454	0.02270	0.00691	0.00721	0.00487	0.00409	0.00401	0.00562	0.00769	0.00773	0.00616	0.00404	0.00573	0.00631
13	80250001	80280000	609	0.215	-365578	-0.11767	-0.97780	-552553	-117773	-273995	-751003	5189758	0.00	0.50138	-0.01638	0.01037	0.06565	0.03989	0.09782	0.13037	0.18378	0.19784	0.14016	0.11151	0.03169	0.04375	0.15366	0.06585	0.03876	0.00349	0.00373	0.00302	0.00283	0.00192	0.00206	0.00321	0.00344	0.00255	0.00205	0.00198	0.00212
13	80760001	80790000	629	0.167	-475077	-0.47988	-214394	-591100	-0.83248	-272383	-635334	4847205	0.01	-0.15889	0.03340	0.15136	0.12946	0.15740	0.13835	0.33322	0.31231	0.34955	0.33476	0.08482	0.02331	0.08611	0.06333	0.00419	0.05044	0.00388	0.00409	0.00189	0.00306	0.00161	0.00174	0.00429	0.00535	0.00143	0.00167	0.00122	0.00173
13	82110001	82140000	516	0.417	-329459	-0.51366	-150740	-645087	-141493	-256397	-620856	6555513	0.00	153532	0.09359	0.01506	0.01698	0.05773	0.04824	0.17618	0.13260	0.25382	0.24254	0.05162	0.00055	0.04599	0.12057	0.09431	0.06169	0.00267	0.00317	0.00268	0.00265	0.00119	0.00166	0.00260	0.00368	0.00191	0.00241	0.00124	0.00177
13	82410001	82440000	629	0.511	-277682	442043	0.23821	-480823	289218	-101505	-1162736	4815923	0.02	-0.35059	0.11355	0.01750	0.03436	0.03164	0.14545	0.14538	0.10965	0.18907	0.21845	0.10046	-0.00395	-0.02588	0.09593	0.06507	-0.05037	0.00208	0.00369	0.00354	0.00301	0.00291	0.00224	0.00223	0.00366	0.00326	0.00292	0.00307	0.00204
13	82440001	82470000	789	0.583	-312278	0.08132	-138901	-563343	0.19043	-222474	-748604	4519353	0.00	-134407	0.02346	0.01099	0.02414	0.01910	0.11971	0.08188	0.12155	0.10414	0.20709	0.06816	0.01379	0.04267	0.12581	0.09527	0.10937	0.00535	0.00513	0.00520	0.00501	0.00462	0.00561	0.00628	0.00608	0.00639	0.00547	0.00635	0.00586
13	82800001	82830000	908	0.500	-416269	216530	-0.82112	-656208	0.98379	-141702	-906501	5350811	0.02	-122214	0.19059	0.09735	0.15593	0.11657	0.17335	0.22271	0.20749	0.26284	0.26914	0.08321	-0.00877	-0.00211	0.10608	0.09453	-0.02543	0.00641	0.00777	0.00459	0.00605	0.00340	0.00417	0.00682	0.00862	0.00509	0.00640	0.00451	0.00393
14	300001	330000	692	0.260	-593269	381454	-0.14926	-593269	349937	-0.04946	-1210315	4978154	0.03	-232068	-0.01707	0.00263	-0.09972	-0.03312	-0.06316	0.11281	0.05341	0.13481	-0.05746	0.04982	0.02322	-0.01447	0.00337	-0.13646	-0.01390	0.00679	0.00748	0.00616	0.00824	0.00659	0.00765	0.00754	0.00788	0.00670	0.00873	0.00715	0.00785
14	6300001	6330000	694	0.255	-979353	-0.51711	-321224	-580626	0.21403	-152483	-736848	5050513	0.01	0.41117	0.24590	0.03062	0.08148	0.00797	0.01423	0.28773	0.30751	0.31184	0.18951	0.05663	0.00147	-0.00525	0.06492	0.09518	-0.00369	0.00345	0.00493	0.00243	0.00160	0.00217	0.00392	0.00301	0.00527	0.00240	0.00206	0.00212	0.00345
14	8040001	8070000	335	0.252	-635719	-0.67806	-258592	-485460	0.91722	-115738	-639069	4496435	0.00	0.87028	0.42940	0.01522	0.03357	0.00411	-0.00546	0.43021	0.45570	0.42958	0.30984	0.05967	-0.00675	0.03799	0.03146	0.05728	0.03138	0.00081	0.00213	0.00082	0.00056	0.00088	0.00150	0.00075	0.00241	0.00071	0.00061	0.00073	0.00122
14	61200001	61230000	348	0.083	-407137	-0.18483	-149959	-531144	-144306	-257687	-607783	5393445	0.01	0.41560	0.22678	-0.00550	0.03894	0.01322	-0.00055	0.36926	0.30330	0.38783	0.34958	0.02348	0.01387	-0.01930	0.06969	0.03153	-0.02351	0.00248	0.00225	0.00122	0.00180	0.00112	0.00157	0.00207	0.00254	0.00150	0.00197	0.00128	0.00155
14	74280001	74310000	491	0.000	-371959	0.10407	-130278	-465288	-0.45393	-184655	-737878	4666579	0.04	-205884	0.28217	0.03932	0.07869	0.01805	-0.01368	0.28858	0.48799	0.35289	0.34504	0.15882	0.00417	-0.01291	0.06298	0.00198	-0.05540	0.00281	0.00321	0.00220	0.00195	0.00218	0.00245	0.00295	0.00324	0.00284	0.00175	0.00259	0.00268
14	84630001	84648390	304	0.003	-296364	-0.09900	-135028	-634255	0.01906	-0.67773	-967475	4643201	0.00	-0.48478	0.01514	0.05309	0.09461	0.19611	0.01414	0.08735	0.10123	0.14121	0.04019	0.06855	0.10388	0.00290	0.16499	0.01348	0.09273	0.00248	0.00257	0.00206	0.00107	0.00141	0.00145	0.00222	0.00215	0.00204	0.00124	0.00118	0.00166
15	1290001	1320000	1084	0.047	-272785	366043	0.69786	-857929	364656	-114501	-1127583	7954138	0.00	-464459	0.12672	0.01270	0.14987	0.01215	-0.06053	0.27032	0.34299	0.29758	0.13063	0.10750	-0.00113	-0.04003	0.14915	0.05775	-0.02282	0.01141	0.00954	0.00789	0.00751	0.00715	0.01314	0.01347	0.01035	0.01169	0.00750	0.01123	0.01491
15	8190001	8220000	778	0.047	-404805	411904	-0.85777	-466265	327478	-0.09353	-1646988	4662653	0.02	-387980	-0.01050	-0.11799	-0.26227	-0.10161	-0.27105	0.10418	0.01519	0.10938	0.00481	-0.15182	-0.05472	-0.20330	-0.14928	-0.31182	-0.21328	0.00652	0.00724	0.00397	0.00646	0.00371	0.00656	0.00776	0.00973	0.00582	0.00723	0.00574	0.00719
15	16890001	16920000	805	0.048	-514291	178674	-0.39747	-461954	0.23312	-199846	-867397	4995475	0.03	-0.19978	0.12297	0.04689	-0.00197	0.05140	-0.05160	0.23863	0.16032	0.25981	0.11209	0.09160	-0.01882	0.00861	0.07552	0.00117	-0.00084	0.00579	0.00623	0.00450	0.00424	0.00455	0.00606	0.00556	0.00799	0.00400	0.00472	0.00349	0.00523
15	16920001	16950000	887	0.048	-567996	262813	-0.59835	-577581	-0.31557	-262079	-975468	8221801	0.00	-101574	0.14028	0.06274	0.15692	0.08315	-0.07719	0.17406	0.21735	0.19330	0.04929	0.08902	-0.01995	0.00349	0.04879	0.08749	0.02081	0.00634	0.00689	0.00488	0.00483	0.00512	0.00727	0.00681	0.00842	0.00639	0.00545	0.00606	0.00781
15	25560001	25590000	985	0.051	-606303	225738	-0.30952	-589544	182911	-0.59990	-1366651	5895435	0.00	-237229	0.14974	0.08414	0.05068	0.02345	-0.05025	0.26274	0.21966	0.22929	0.19012	0.02515	0.01560	0.00297	0.04371	-0.02076	-0.01588	0.00594	0.00681	0.00431	0.00620	0.00481	0.00534	0.00575	0.00709	0.00555	0.00741	0.00559	0.00611
15	47430001	47460000	543	0.128	-613152	361336	-0.95727	-582186	471999	-0.55332	-1628755	5798717	0.02	-220845	0.10533	-0.09466	-0.10824	-0.10865	-0.30038	0.12194	0.28520	0.29988	0.09147	0.03029	0.04679	-0.17738	-0.04311	-0.22109	-0.20767	0.00454	0.00492	0.00403	0.00235	0.00277	0.00432	0.00482	0.00571	0.00459	0.00305	0.00289	0.00413
15	48420001	48450000	1600	0.000	-631979	399514	-0.58297	-498816	449796	-0.60727	-1606442	4988162	0.01	-259587	-0.10695	-0.15456	-0.19163	-0.18509	-0.33421	-0.05870	0.01746	-0.01752	-0.19971	-0.01545	-0.04083	-0.19842	-0.06668	-0.23606	-0.23527	0.00914	0.01483	0.01129	0.00638	0.00791	0.01295	0.00897	0.01563	0.01055	0.00795	0.00893	0.01201
15	49980001	50010000	580	0.000	-535118	115933	-156958	-508206	0.71878	-196985	-802731	5609407	0.02	-0.83992	0.14920	0.04496	0.04433	0.20346	0.23867	0.10967	0.27862	0.24561	0.29663	0.10650	0.07007	0.24572	0.22105	0.34337	0.23697	0.00314	0.00420	0.00354	0.00207	0.00282	0.00424	0.00364	0.00393	0.00403	0.00301	0.00337	0.00371
15	50400001	50430000	1150	0.000	-857966	0.43647	-207791	-546271	0.69368	-173824	-877116	6222465	0.00	-0.39098	0.18257	0.02566	0.07634	0.02256	-0.05292	0.22854	0.41772	0.19597	0.20725	0.13679	0.00030	0.05939	0.17294	0.15177	0.03351	0.00770	0.00759	0.00647	0.00238	0.00590	0.00779	0.00750	0.00838	0.00659	0.00289	0.00712	0.00788
15	50430001	50460000	1010	0.000	-548475	198665	-117362	-481910	202874	-117361	-1129186	5336905	0.00	-0.19319	0.18090	0.07320	0.09996	0.07130	-0.03382	0.13930	0.41115	0.10183	0.18885	0.21680	-0.01152	0.11194	0.25587	0.19882	0.08437	0.00648	0.00654	0.00572	0.00133	0.00464	0.00580	0.00543	0.00730	0.00536	0.00138	0.00585	0.00528
15	51360001	51390000	710	0.083	-375457	744291	0.86700	-504840	499249	-0.37539	-929459	6542015	0.01	-268359	0.16393	0.03267	0.04178	0.06322	-0.06651	0.10766	0.25678	0.14469	0.12628	0.05512	-0.01486	0.02216	0.04446	0.05507	0.07202	0.00420	0.00537	0.00472	0.00279	0.00453	0.00527	0.00420	0.00639	0.00567	0.00409	0.00560	0.00462
15	51480001	51510000	544	0.003	-236683	262738	-0.06086	-459483	177925	-0.70878	-978592	5281129	0.01	-213146	0.17029	0.24782	0.18861	0.23056	0.00449	0.08122	0.12798	0.09134	0.09914	0.02982	-0.02027	0.13606	0.03473	0.06498	0.13762	0.00187	0.00346	0.00356	0.00200	0.00336	0.00209	0.00171	0.00364	0.00391	0.00284	0.00413	0.00220
15	51510001	51540000	860	0.359	-393601	301879	0.02908	-480950	165938	-108814	-946592	5436699	0.03	-162823	0.19424	0.23790	0.14212	0.19921	-0.06656	0.06308	0.06303	0.06570	0.14249	0.03207	-0.01394	0.18268	0.01686	0.07149	0.14315	0.00631	0.00696	0.00620	0.00448	0.00512	0.00568	0.00612	0.00817	0.00728	0.00697	0.00702	0.00608
15	51540001	51570000	903	0.416	-540908	409165	0.37093	-468037	384440	-0.30421	-1295090	563043	0.04	-281384	0.18966	0.06591	0.07036	0.06456	-0.03792	0.07901	0.07918	0.06149	0.08106	0.01925	-0.01330	0.01643	0.01066	-0.02076	-0.00033	0.00548	0.00621	0.00637	0.00432	0.00609	0.00595	0.00649	0.00640	0.00689	0.00578	0.00735	0.00732
15	52170001	52200000	524	0.417	-360015	0.97259	-134168	-470959	132510	-0.96440	-771032	4601946	0.01	-293175	0.05767	0.08442	0.00903	0.08574	-0.00405	0.05639	0.07788	0.08744	0.04685	0.00226	-0.01179	0.02440	0.00862	-0.03176	0.04274	0.00320	0.00341	0.00339	0.00283	0.00301	0.00347	0.00361	0.00358	0.00366	0.00340	0.00408	0.00299
15	67140001	67170000	678	0.000	-228969	265755	0.11349	-614236	164238	-114010	-818715	4997787	0.00	-110661	0.20704	0.04696	0.07732	0.07382	-0.01794	0.38958	0.43561	0.43352	0.26627	0.00702	0.03016	0.06331	0.01278	0.10476	0.13925	0.00478	0.00470	0.00334	0.00252	0.00254	0.00513	0.00509	0.00466	0.00409	0.00335	0.00312	0.00519
15	71340001	71370000	583	0.360	-828494	-0.10972	-262858	-470735	-0.78266	-216485	-730401	5599589	0.01	-166198	0.03255	0.03809	0.10814	0.06732	0.00366	0.18617	0.23704	0.23712	0.06597	0.01821	0.03029	0.02254	0.08425	0.05665	0.03332	0.00358	0.00457	0.00209	0.00193	0.00176	0.00435	0.00408	0.00464	0.00260	0.00231	0.00248	0.00407
15	79590001	79620000	826	0.000	-932313	542671	-203580	-885397	250960	-238244	-1486046	6724084	0.00	-131937	0.16680	0.03922	0.09378	0.02636	-0.03420	0.18828	0.32053	0.19322	0.14268	0.16725	0.00199	0.00771	0.16977	0.12305	-0.01619	0.00553	0.00665	0.00519	0.00360	0.00510	0.00612	0.00659	0.00795	0.00632	0.00342	0.00637	0.00681
15	82800001	82830000	788	0.187	-419297	163766	-126521	-512487	148648	-154912	-933226	5769961	0.04	-229627	0.31588	0.06880	0.25657	0.18714	-0.03009	0.25233	0.25648	0.23715	0.27651	0.09630	0.05645	0.07044	-0.01878	0.26234	0.19776	0.00380	0.00593	0.00364	0.00367	0.00377	0.00527	0.00429	0.00672	0.00518	0.00538	0.00572	0.00481
15	82950001	82980000	722	0.000	-371535	141586	-0.93326	-477464	-120315	-275624	-732091	4722189	0.03	-170472	0.36707	0.12449	0.22901	0.19317	0.02232	0.31095	0.40181	0.33927	0.28523	0.12956	0.02273	-0.03762	0.02789	0.16622	0.06042	0.00300	0.00498	0.00296	0.00285	0.00276	0.00409	0.00293	0.00473	0.00378	0.00244	0.00350	0.00421
16	330001	360000	598	0.000	-570875	-0.72154	-213372	-480449	-0.38128	-177159	-677429	4568126	0.02	-0.80512	0.10795	0.04626	-0.00029	0.08730	0.23726	0.27279	0.25579	0.27969	0.35970	0.03137	0.02091	0.21631	0.05711	0.23134	0.14285	0.00460	0.00423	0.00243	0.00243	0.00207	0.00052	0.00499	0.00509	0.00216	0.00281	0.00188	0.00066
16	24570001	24600000	662	0.083	-371960	173224	-0.52694	-467968	0.53472	-100736	-786577	4662495	0.01	-287024	0.50196	-0.01019	0.00489	-0.04699	0.00914	0.45912	0.58393	0.55228	0.41449	0.02378	0.03721	-0.01327	0.05216	0.04370	0.04911	0.00312	0.00400	0.00382	0.00273	0.00252	0.00332	0.00290	0.00346	0.00313	0.00191	0.00234	0.00329
16	57570001	57600000	521	0.250	-395817	123174	-0.78927	-538361	166989	-114838	-722149	594093	0.01	-0.10487	0.21541	0.31839	0.39178	0.19920	0.24052	0.55616	0.62568	0.46300	0.44346	0.11085	0.02758	0.00587	0.13914	0.16007	0.01287	0.00402	0.00295	0.00247	0.00328	0.00309	0.00446	0.00429	0.00267	0.00300	0.00226	0.00400	0.00415
16	79290001	79320000	811	0.167	-457959	493688	0.38678	-533244	445993	-0.43985	-1034492	5494564	0.01	-122647	0.06452	0.01498	-0.00113	0.02259	0.11832	0.09748	0.07528	0.13445	0.17577	0.01763	-0.01331	0.14206	0.02618	0.00240	0.15070	0.00505	0.00588	0.00407	0.00443	0.00300	0.00330	0.00551	0.00665	0.00454	0.00510	0.00423	0.00360
17	14430001	14460000	1024	0.167	-341393	180858	-0.64927	-671099	0.68078	-0.85690	-1047366	6731718	0.01	-255238	0.10494	0.00945	0.14972	-0.00039	0.18139	0.04066	0.02311	0.08766	0.03263	0.03767	0.00493	0.04762	0.07152	-0.03565	0.07874	0.00653	0.00786	0.00498	0.00671	0.00537	0.00585	0.00707	0.00795	0.00690	0.00661	0.00770	0.00591
17	17400001	17430000	547	0.000	-309449	259771	0.22506	-483644	0.44517	-0.96199	-743946	5848675	0.04	-0.26711	0.26445	-0.00345	0.03390	0.01222	-0.02752	0.19918	0.31080	0.26314	0.23902	0.07168	0.02356	-0.01882	0.01571	0.04321	0.00274	0.00147	0.00366	0.00250	0.00128	0.00160	0.00158	0.00162	0.00417	0.00210	0.00118	0.00163	0.00166
17	17460001	17490000	524	0.000	-216169	378617	0.74577	-478367	384512	-0.71843	-615148	544512	0.00	-111117	0.17161	0.08405	0.06110	0.05281	-0.06042	0.13388	0.20153	0.18405	0.08916	0.05881	0.04136	0.01815	-0.02293	0.05184	0.03672	0.00210	0.00348	0.00225	0.00206	0.00187	0.00269	0.00257	0.00326	0.00231	0.00226	0.00220	0.00295
17	22560001	22590000	628	0.000	-201515	212766	0.12613	-485758	292286	-0.87056	-854085	5843803	0.02	-209737	0.14891	0.07414	0.18062	-0.03501	0.01463	0.23411	0.35546	0.22471	0.25668	0.01076	0.12281	0.20101	0.22918	0.30599	-0.00833	0.00410	0.00506	0.00442	0.00249	0.00244	0.00311	0.00469	0.00607	0.00425	0.00288	0.00376	0.00332
17	23430001	23460000	642	0.065	-196548	0.06719	-0.97393	-458296	-126011	-224158	-567025	4670249	0.00	-147718	0.29758	-0.04202	0.07820	-0.02274	-0.05990	0.32375	0.60445	0.43502	0.46118	0.15821	-0.00296	0.00596	0.09105	-0.01734	-0.05078	0.00495	0.00476	0.00413	0.00375	0.00363	0.00495	0.00667	0.00401	0.00617	0.00360	0.00546	0.00550
17	23460001	23490000	598	0.039	-333368	-0.15537	-196823	-473604	-191614	-294594	-581697	5674817	0.00	-0.77399	0.18216	0.01745	0.09598	0.03165	0.06161	0.07178	0.33790	0.08950	0.07386	0.15520	-0.00488	0.03274	0.22868	0.30375	-0.03737	0.00331	0.00457	0.00374	0.00262	0.00312	0.00299	0.00353	0.00520	0.00437	0.00184	0.00394	0.00375
17	23550001	23580000	749	0.167	-447694	-0.36782	-162087	-486318	-250728	-333946	-557196	4906559	0.00	0.90919	0.10280	-0.03053	0.14977	0.00159	-0.01841	0.08609	0.13147	0.10439	0.11479	0.13190	-0.00147	-0.01542	0.10345	0.13000	-0.01341	0.00380	0.00443	0.00360	0.00239	0.00198	0.00275	0.00353	0.00429	0.00308	0.00176	0.00239	0.00276
17	23580001	23610000	690	0.167	-277962	0.70319	-0.90958	-587467	-0.92376	-250599	-746062	46835	0.00	-0.78193	0.10985	-0.02475	0.15351	0.07906	0.04925	0.11497	0.13588	0.09902	0.02505	0.13873	0.04809	0.07046	0.05648	0.09245	0.07659	0.00483	0.00444	0.00387	0.00299	0.00236	0.00454	0.00515	0.00411	0.00429	0.00300	0.00316	0.00489
17	23610001	23640000	582	0.167	-204043	-0.63326	-132009	-519774	-212412	-300865	-605109	5977634	0.01	0.32287	-0.00050	-0.01146	0.07456	0.01057	0.03222	0.08320	0.11896	0.11620	0.10976	0.13703	0.00330	0.03697	0.06970	0.03878	0.01167	0.00401	0.00353	0.00245	0.00215	0.00103	0.00125	0.00322	0.00316	0.00160	0.00113	0.00120	0.00120
17	23640001	23670000	538	0.167	-311240	-0.23892	-109178	-488000	-229205	-293622	-651787	4827358	0.02	0.34366	-0.01010	-0.01515	0.04117	0.00226	0.01574	0.08896	0.10591	0.10612	0.09805	0.13403	0.00543	0.05177	0.06759	0.08977	0.04750	0.00372	0.00321	0.00265	0.00183	0.00111	0.00091	0.00284	0.00253	0.00163	0.00103	0.00118	0.00096
17	23670001	23700000	661	0.167	-123680	0.63229	-0.34826	-479824	-124097	-248162	-716552	601989	0.00	0.71268	0.01478	-0.01061	0.02640	0.00115	0.00778	0.03066	0.13133	0.05929	0.01560	0.13635	0.00486	-0.01954	0.08101	0.17385	0.01768	0.00391	0.00499	0.00299	0.00241	0.00207	0.00264	0.00307	0.00417	0.00280	0.00128	0.00235	0.00311
17	23700001	23730000	675	0.158	-133130	0.47421	-0.71989	-489760	-200097	-263893	-603020	548333	0.00	179040	0.02707	0.02171	0.02970	0.03823	0.04166	0.08929	0.13008	0.13268	0.09332	0.11379	0.02626	-0.00054	0.09133	0.16829	0.06006	0.00420	0.00488	0.00180	0.00293	0.00083	0.00119	0.00315	0.00306	0.00122	0.00129	0.00096	0.00113
17	24180001	24210000	609	0.167	-252811	-0.85455	-172367	-522284	-154320	-340907	-504226	4977144	0.02	0.63793	0.05317	-0.04681	0.03973	0.01192	-0.00353	0.12355	0.27162	0.26721	0.26016	0.04415	0.03406	0.01057	0.02003	-0.02764	-0.06095	0.00480	0.00429	0.00324	0.00335	0.00286	0.00353	0.00473	0.00492	0.00365	0.00232	0.00269	0.00270
17	24210001	24240000	782	0.167	-267572	-0.96309	-167921	-506695	-234052	-362127	-504736	4880727	0.01	0.80585	0.05477	-0.03106	0.05789	0.02668	0.01558	0.15106	0.27717	0.27686	0.24576	0.05303	0.01816	0.00919	0.03778	-0.02252	-0.03783	0.00582	0.00572	0.00379	0.00462	0.00296	0.00383	0.00540	0.00600	0.00387	0.00276	0.00244	0.00308
17	25890001	25920000	417	0.167	-135129	-0.14603	-0.63394	-565057	-121948	-226104	-571621	7231138	0.01	201691	0.10038	0.03031	0.17037	0.02700	-0.01092	0.17129	0.14298	0.18216	0.12362	0.15018	-0.00046	0.00295	0.17922	0.07899	0.00009	0.00198	0.00308	0.00121	0.00143	0.00149	0.00137	0.00185	0.00267	0.00143	0.00121	0.00142	0.00157
17	25950001	25980000	388	0.167	-159286	0.28376	-0.75222	-521466	-183984	-269829	-551424	4699584	0.00	114303	0.12140	0.02006	0.11195	0.00747	-0.00381	0.19990	0.23715	0.22034	0.21024	0.09003	0.01459	0.03992	0.15182	0.10834	-0.01494	0.00215	0.00233	0.00155	0.00182	0.00125	0.00128	0.00182	0.00225	0.00153	0.00135	0.00138	0.00136
17	26040001	26070000	745	0.167	-348223	-0.14024	-145904	-558127	-108592	-263404	-603938	4862256	0.00	0.79860	0.13695	0.06812	0.06935	0.06274	0.02532	0.27308	0.26475	0.28580	0.29321	0.01982	0.01864	-0.01023	0.09382	0.00768	0.01908	0.00441	0.00524	0.00349	0.00432	0.00285	0.00243	0.00476	0.00606	0.00342	0.00346	0.00358	0.00304
17	27870001	27900000	655	0.333	-319385	205567	-0.74836	-479184	198374	-172023	-916454	6554993	0.01	-141044	0.24125	0.00325	0.01627	0.02064	0.11683	0.29288	0.31759	0.37866	0.44357	0.01766	0.02738	0.09542	0.00993	0.01315	0.00571	0.00552	0.00449	0.00405	0.00460	0.00381	0.00419	0.00640	0.00561	0.00596	0.00610	0.00549	0.00470
17	35640001	35670000	1103	0.004	-408001	335115	-0.68526	-638435	165093	-117790	-1332291	6384351	0.00	-163233	0.14880	0.01504	-0.02949	0.00425	-0.08919	0.26874	0.21089	0.27983	0.01584	0.02970	0.01492	0.08294	0.01730	0.07609	0.09083	0.01029	0.00851	0.00785	0.00883	0.00756	0.01003	0.00996	0.00904	0.00831	0.00987	0.00868	0.01043
17	35760001	35790000	630	0.000	-708983	479175	-0.65624	-727556	685704	-155926	-1643040	650204	0.00	-268205	0.14066	-0.01333	-0.07664	-0.01146	-0.06609	0.27057	0.22201	0.29482	-0.04364	-0.05589	0.00706	0.07558	-0.03161	0.03500	0.09849	0.00477	0.00344	0.00336	0.00409	0.00358	0.00610	0.00543	0.00461	0.00494	0.00505	0.00497	0.00647
17	35940001	35970000	619	0.000	-269547	731269	-0.69269	-775177	731698	-139825	-1703648	6985615	0.00	-309687	0.18105	0.02032	-0.04662	0.00370	-0.00141	0.31281	0.28382	0.31229	0.05161	-0.00701	0.00047	0.19027	-0.02142	0.11605	0.17190	0.00594	0.00640	0.00434	0.00534	0.00420	0.00571	0.00649	0.00820	0.00604	0.00606	0.00555	0.00622
17	35970001	36000000	1126	0.000	-385342	587668	0.27905	-640244	195858	-186031	-1549603	8659404	0.00	-711113	0.57796	-0.02137	-0.07406	-0.02406	-0.02759	0.66893	0.62112	0.67032	0.31494	-0.06203	-0.02462	0.09846	-0.05381	0.04661	0.09509	0.01386	0.00133	0.00927	0.01392	0.00922	0.02039	0.01781	0.00195	0.01543	0.01799	0.01560	0.01977
17	50640001	50670000	704	0.000	-766247	200148	-0.87071	-766247	254553	-0.79932	-1583251	7662468	0.00	-127424	0.07040	-0.00972	-0.07912	0.02090	-0.13492	0.20235	0.12244	0.22447	-0.14801	-0.04524	0.00720	-0.01563	-0.02544	-0.06579	0.02952	0.00802	0.00923	0.00522	0.00665	0.00545	0.00929	0.00826	0.01000	0.00572	0.00755	0.00623	0.00959
17	50700001	50730000	767	0.000	-515883	122192	-102922	-488475	0.28913	-142592	-1056530	4520304	0.00	-0.48078	0.18687	0.04519	-0.00478	0.03769	0.04311	0.26425	0.24208	0.28156	0.00673	0.01898	0.04108	0.17305	0.01693	0.09859	0.16708	0.00605	0.00582	0.00463	0.00458	0.00484	0.00582	0.00596	0.00636	0.00463	0.00473	0.00463	0.00579
17	50790001	50820000	1024	0.000	-462667	480306	-0.85607	-600806	256447	-108978	-1488665	9534421	0.00	-347701	0.03644	0.04788	-0.03894	0.02717	-0.06319	0.13218	0.07823	0.14331	-0.01977	0.00530	0.02626	0.07723	-0.00169	-0.01342	0.05645	0.01547	0.01406	0.01157	0.01532	0.01162	0.01545	0.01800	0.01739	0.01491	0.01814	0.01531	0.01786
17	50940001	50970000	605	0.000	-588584	263906	-0.95615	-490161	0.93006	-170502	-1466312	5144427	0.00	-229647	0.06587	0.01579	-0.03973	0.00445	-0.04677	0.20768	0.14923	0.20397	-0.03908	-0.00895	0.03889	0.09428	-0.00471	0.03563	0.09437	0.00623	0.00524	0.00422	0.00626	0.00419	0.00663	0.00741	0.00642	0.00540	0.00699	0.00587	0.00728
17	50970001	51000000	865	0.000	-393413	260825	-0.16812	-495415	128093	-148103	-1693112	619449	0.00	-238588	0.26803	-0.04170	-0.07607	-0.04286	-0.09774	0.28458	0.28538	0.29355	0.13359	-0.01118	-0.01930	-0.03132	-0.00306	-0.06889	-0.02657	0.00508	0.00691	0.00444	0.00450	0.00419	0.00747	0.00524	0.00798	0.00546	0.00503	0.00523	0.00731
17	51270001	51300000	1175	0.000	-405036	263840	-0.77382	-456435	202560	-0.84371	-1329353	4564348	0.00	-169291	0.09893	-0.02851	-0.08457	-0.03393	-0.05426	0.24036	0.21498	0.22948	-0.09201	-0.05548	-0.05110	0.09807	-0.06395	0.06076	0.07968	0.00758	0.00653	0.00592	0.00598	0.00654	0.00815	0.00758	0.00748	0.00638	0.00709	0.00696	0.00835
17	51360001	51390000	158	0.000	-159634	646692	0.90992	-639326	673281	-0.07097	-1744194	6393256	0.01	-459993	0.46592	-0.00413	-0.08130	-0.03325	0.07061	0.63332	0.60123	0.62000	0.16442	-0.06824	-0.01780	0.25407	-0.05292	0.19252	0.24036	0.00269	0.00049	0.00148	0.00195	0.00152	0.00297	0.00333	0.00060	0.00246	0.00269	0.00260	0.00261
17	51450001	51480000	802	0.000	-464125	370001	-0.58610	-518808	241494	-110531	-1463858	5183212	0.00	-259540	0.06979	0.02970	-0.05643	0.03051	-0.21822	0.19670	0.14673	0.19549	-0.09338	-0.01070	0.01199	-0.03378	-0.04285	-0.10373	-0.05157	0.00974	0.01127	0.00652	0.00880	0.00725	0.01400	0.01045	0.01350	0.00791	0.01004	0.00911	0.01444
17	51510001	51540000	340	0.000	-503479	282201	-0.55077	-503479	152188	-0.73623	-1371625	739899	0.00	-341743	-0.06696	-0.00879	-0.02225	-0.03000	-0.24075	-0.06517	-0.13209	-0.05504	-0.44559	-0.03364	-0.04011	-0.12536	-0.07536	-0.23561	-0.14255	0.00683	0.00663	0.00550	0.00705	0.00619	0.01008	0.00769	0.00762	0.00679	0.00848	0.00829	0.01010
17	51900001	51930000	1055	0.000	-557165	0.63208	-103652	-623409	-0.05994	-160369	-1357522	7081003	0.02	-176807	0.06145	0.02006	-0.03124	0.01569	0.00795	0.16296	0.10131	0.15874	-0.00039	-0.00717	-0.00284	0.09969	0.00151	0.05138	0.07700	0.00875	0.00720	0.00667	0.00976	0.00711	0.00970	0.01002	0.00884	0.00807	0.01079	0.00801	0.01060
17	51960001	51990000	1391	0.000	-657182	212790	-120083	-539456	0.41188	-199609	-1235250	5781537	0.00	-305120	0.00618	-0.00986	-0.05698	-0.01605	-0.05206	0.09215	0.03873	0.08198	-0.04936	-0.02154	-0.00199	0.03306	-0.02658	-0.01265	0.02191	0.01231	0.01060	0.00870	0.01258	0.00909	0.01235	0.01318	0.01280	0.01076	0.01444	0.01204	0.01317
17	52020001	52050000	708	0.000	-679323	187932	-0.92831	-520357	0.76848	-154742	-1351012	4877142	0.00	-362260	0.06875	-0.00191	-0.05812	-0.01361	-0.03210	0.16177	0.11633	0.16664	-0.03556	-0.03612	-0.00594	0.07895	-0.05709	0.02982	0.06600	0.00685	0.00543	0.00473	0.00687	0.00450	0.00708	0.00774	0.00755	0.00637	0.00783	0.00632	0.00831
18	15360001	15390000	372	0.061	-300532	150570	-0.64619	-566395	-0.39319	-211999	-640178	4499386	0.00	-0.48745	0.12193	0.03222	0.10379	0.08225	0.00569	0.12803	0.16235	0.20766	0.15917	0.01560	0.02977	0.02474	0.00732	0.01360	0.00242	0.00233	0.00257	0.00205	0.00201	0.00183	0.00227	0.00254	0.00342	0.00254	0.00236	0.00210	0.00250
18	15390001	15420000	548	0.080	-310583	0.86151	-123913	-565222	-121117	-288212	-679758	4761002	0.00	-0.67996	0.04354	0.03880	0.05899	0.05474	-0.01340	0.08089	0.08060	0.11156	0.04877	0.02400	0.00522	-0.00368	0.06891	0.04171	-0.00075	0.00347	0.00411	0.00316	0.00316	0.00276	0.00369	0.00385	0.00457	0.00411	0.00437	0.00395	0.00389
18	15420001	15450000	303	0.386	-228068	0.29293	-0.95459	-570562	-0.46878	-174065	-668716	4582676	0.01	-0.54898	0.18242	0.02045	0.04761	0.02542	0.10829	0.14454	0.10190	0.14459	0.10529	0.01594	-0.01292	0.08267	0.04188	0.12726	0.05330	0.00104	0.00225	0.00109	0.00148	0.00083	0.00123	0.00137	0.00208	0.00140	0.00187	0.00124	0.00103
18	15480001	15510000	578	0.414	-219900	0.65264	-0.88869	-561414	-117180	-299388	-623396	5661925	0.02	0.72619	0.15829	0.03111	0.02535	0.09628	0.33191	0.16388	0.09012	0.12045	0.23462	0.07759	0.07238	0.24896	0.07839	0.29195	0.11266	0.00291	0.00415	0.00255	0.00296	0.00214	0.00243	0.00272	0.00435	0.00279	0.00321	0.00296	0.00235
18	18150001	18180000	398	0.167	-673096	110558	-0.93717	-484287	541639	-153955	-1309995	4518126	0.04	-110174	0.38028	0.00872	0.08764	0.02443	-0.07543	0.43016	0.38083	0.42912	0.32192	-0.10809	-0.08942	-0.02082	-0.09286	0.02592	-0.05425	0.00213	0.00283	0.00186	0.00255	0.00188	0.00269	0.00212	0.00325	0.00257	0.00268	0.00261	0.00256
18	18240001	18270000	554	0.167	-247248	0.23145	-106565	-551758	-0.85653	-216550	-604142	62766	0.00	0.75899	0.46389	0.02791	0.05111	0.04949	0.17795	0.43575	0.38501	0.43822	0.40933	0.01553	0.01711	0.08038	-0.00285	0.18288	0.19398	0.00148	0.00378	0.00134	0.00254	0.00143	0.00232	0.00149	0.00439	0.00185	0.00242	0.00192	0.00195
18	18270001	18300000	451	0.167	-234374	0.82053	-0.94323	-488419	-0.18717	-211838	-648457	5006729	0.00	0.66601	0.46651	-0.03207	-0.03028	-0.01949	-0.02836	0.43502	0.41548	0.42535	0.37943	-0.00531	-0.01869	-0.02875	0.00065	-0.00294	0.01517	0.00154	0.00293	0.00157	0.00231	0.00181	0.00227	0.00174	0.00316	0.00184	0.00210	0.00197	0.00216
18	18570001	18600000	395	0.167	-346685	-0.42283	-162480	-474061	-131110	-218538	-643661	6166546	0.01	0.98117	0.30583	0.05592	0.12236	0.06043	0.18635	0.28935	0.24980	0.29780	0.33971	0.01277	0.01000	0.08755	0.06539	0.11541	0.05623	0.00131	0.00243	0.00139	0.00209	0.00141	0.00093	0.00141	0.00296	0.00140	0.00161	0.00130	0.00101
18	21390001	21420000	458	0.083	-171706	105297	-0.21292	-584134	-0.24771	-198696	-715308	464423	0.00	-0.05923	0.17366	0.01494	0.09461	0.02150	0.05599	0.23456	0.23783	0.23369	0.21817	0.03123	-0.02138	-0.01700	0.05706	-0.03956	-0.00747	0.00269	0.00312	0.00206	0.00253	0.00212	0.00236	0.00259	0.00394	0.00212	0.00212	0.00217	0.00225
18	24660001	24690000	444	0.333	-155531	146371	-0.03536	-659439	-0.79737	-296202	-694947	4798011	0.04	-0.36759	0.30229	0.07143	0.00599	0.09182	0.49387	0.38659	0.35693	0.40724	0.53485	-0.01022	0.00392	0.30816	0.03267	0.37930	0.29926	0.00322	0.00237	0.00192	0.00278	0.00169	0.00110	0.00306	0.00275	0.00288	0.00299	0.00252	0.00115
18	24690001	24720000	428	0.333	-294933	0.36299	-0.93684	-526527	-155772	-321849	-628701	468947	0.03	-0.72227	0.24852	0.14946	0.05226	0.06791	0.37629	0.42073	0.28235	0.41766	0.51378	0.01218	0.01469	0.10532	0.02595	0.15699	0.23361	0.00399	0.00272	0.00224	0.00330	0.00200	0.00188	0.00407	0.00322	0.00326	0.00418	0.00316	0.00205
18	46470001	46500000	538	0.167	-119897	245532	0.39635	-494238	0.78433	-0.69160	-810041	4784615	0.01	-255100	0.18345	0.16631	0.19380	0.16456	-0.03781	0.46339	0.40902	0.45958	0.21032	0.04862	0.00125	0.10584	0.03370	0.12538	0.10456	0.00275	0.00351	0.00242	0.00306	0.00219	0.00414	0.00351	0.00306	0.00313	0.00396	0.00321	0.00413
18	50940001	50970000	536	0.000	-262664	561022	0.31216	-505106	463874	0.35985	-1362328	49523	0.02	-295912	-0.01479	-0.00034	-0.04525	-0.04554	-0.09460	0.16689	0.14553	0.15638	0.00919	0.00737	0.00730	0.04362	-0.02522	-0.01055	0.01729	0.00804	0.00741	0.00517	0.00583	0.00535	0.00781	0.00862	0.00781	0.00583	0.00629	0.00605	0.00816
19	9330001	9360000	652	0.417	-275267	779115	-0.03396	-586887	431093	-0.34013	-1352684	6760504	0.00	-221466	0.12852	0.27345	0.25219	0.41354	0.26259	0.22250	0.17782	0.30219	0.17360	0.01469	0.05383	-0.00004	0.11146	0.01321	0.04180	0.00550	0.00451	0.00379	0.00405	0.00363	0.00559	0.00604	0.00574	0.00468	0.00504	0.00346	0.00553
19	17340001	17370000	609	0.500	-278391	247588	-0.42204	-506198	0.85158	-0.27099	-946751	4540405	0.00	-204685	0.17107	0.26337	0.11541	0.30636	0.14715	0.46264	0.24312	0.47955	0.31633	0.08278	-0.00241	-0.02213	0.10017	-0.03438	-0.00299	0.00443	0.00426	0.00191	0.00428	0.00179	0.00453	0.00538	0.00518	0.00196	0.00469	0.00181	0.00377
19	24540001	24570000	1601	0.515	-653600	0.58574	-212753	-735947	335822	-0.22143	-904381	6978646	0.01	-309070	0.07554	-0.00591	0.00094	0.00435	0.09410	0.12378	0.02762	0.12500	0.12083	0.00094	-0.01913	0.06507	0.00442	0.02923	0.05527	0.01221	0.01307	0.00988	0.01254	0.01027	0.01120	0.01162	0.01695	0.01032	0.01442	0.01063	0.01231
19	24630001	24660000	849	0.542	-668336	266008	-0.58347	-556781	281576	-0.38875	-1088053	6463297	0.00	-0.65821	0.07671	0.14049	0.08866	0.13063	0.11178	0.27154	0.12589	0.22916	0.20158	0.04483	0.01994	0.05322	0.05462	0.03782	-0.00027	0.00640	0.00325	0.00173	0.00339	0.00262	0.00238	0.00610	0.00426	0.00185	0.00321	0.00253	0.00261
19	27810001	27840000	434	0.250	-649558	419553	-0.90605	-500295	466022	-0.07177	-1618354	5367945	0.04	-195469	0.23081	0.06546	0.06293	0.11249	0.10578	0.56634	0.51696	0.60191	0.61333	0.03691	-0.02597	-0.12368	0.05308	-0.08042	-0.10121	0.00473	0.00292	0.00289	0.00338	0.00239	0.00228	0.00527	0.00310	0.00284	0.00371	0.00263	0.00269
19	27840001	27870000	445	0.250	-731378	689744	-0.49681	-457811	425325	0.03359	-1687668	5295908	0.01	-127395	0.27522	0.08613	0.04405	0.13900	0.14360	0.61788	0.55932	0.65926	0.68276	-0.00381	0.01840	-0.02768	0.00785	-0.02218	-0.03686	0.00477	0.00267	0.00264	0.00297	0.00234	0.00157	0.00550	0.00310	0.00258	0.00318	0.00207	0.00199
19	32850001	32880000	530	0.417	-1046945	328665	-190552	-577614	639071	-0.36509	-750584	5609742	0.00	-0.48755	0.04056	0.04848	0.00847	0.20431	0.03346	0.24210	0.13446	0.34933	0.20821	0.02520	0.09202	-0.01028	0.11379	0.04095	0.11631	0.00398	0.00362	0.00193	0.00236	0.00153	0.00244	0.00351	0.00406	0.00189	0.00267	0.00132	0.00255
19	35940001	35970000	474	0.083	-366815	187948	-132463	-533417	163321	-113010	-1186828	4616123	0.00	-0.49894	0.13973	0.04583	0.02028	0.08310	0.02788	0.33640	0.31919	0.35707	0.17808	-0.00432	0.02286	0.20579	-0.00277	0.16658	0.24393	0.00313	0.00294	0.00173	0.00201	0.00111	0.00180	0.00269	0.00348	0.00152	0.00170	0.00140	0.00189
19	43860001	43890000	524	0.333	-274112	294561	0.13231	-483888	0.92279	-195072	-959133	5570898	0.00	-125469	0.16975	-0.01182	-0.00006	0.05188	0.01635	0.32303	0.27157	0.40047	0.24253	0.02171	0.00031	0.08175	0.07026	0.02830	0.14730	0.00377	0.00395	0.00271	0.00288	0.00162	0.00233	0.00376	0.00395	0.00251	0.00282	0.00208	0.00260
19	58260001	58290000	737	0.000	-640292	119019	-231039	-497158	0.63383	-157703	-905722	5410223	0.02	-0.42110	0.13562	0.11045	0.10876	0.11040	0.11451	0.36796	0.36814	0.38506	0.35449	-0.02323	0.00708	0.02942	0.00523	0.03936	0.09161	0.00532	0.00522	0.00216	0.00238	0.00206	0.00277	0.00515	0.00651	0.00237	0.00243	0.00236	0.00241
20	3780001	3810000	697	0.237	-361124	448707	-146996	-561956	0.53676	-106404	-1245801	6220378	0.01	-0.51636	0.38025	0.15157	0.20482	0.19921	0.15995	0.46419	0.47474	0.51137	0.48028	0.03829	0.01119	-0.03793	-0.02157	-0.02046	-0.05882	0.00281	0.00455	0.00168	0.00327	0.00135	0.00169	0.00354	0.00508	0.00207	0.00181	0.00147	0.00163
20	68280001	68310000	552	0.417	-232418	0.17814	-0.72827	-459839	0.36204	-159369	-684616	5254721	0.01	113440	0.14425	0.17827	0.10983	0.17889	0.17173	0.39657	0.23451	0.39273	0.38740	0.03145	-0.00927	0.06870	0.05436	0.08808	0.04512	0.00443	0.00340	0.00171	0.00310	0.00192	0.00159	0.00455	0.00341	0.00180	0.00274	0.00187	0.00196
21	18990001	19020000	1007	0.126	-183126	423127	0.64796	-496444	255812	-119128	-980736	4586396	0.04	-229737	0.06332	0.01487	0.06425	0.05193	-0.01869	0.16803	0.18134	0.16944	0.13457	0.03311	-0.00103	-0.02995	0.00993	0.01163	0.02687	0.00697	0.00681	0.00514	0.00489	0.00401	0.00669	0.00700	0.00753	0.00573	0.00585	0.00575	0.00618
21	24540001	24570000	461	0.188	-984431	0.41984	-149358	-520135	110594	-114339	-1362068	8620892	0.01	-0.28360	-0.08055	0.28098	0.25186	0.28430	0.14020	0.27981	0.25466	0.28756	0.14526	-0.00559	0.00490	-0.00117	0.00002	0.02174	0.01821	0.00354	0.00300	0.00194	0.00223	0.00151	0.00293	0.00350	0.00352	0.00196	0.00200	0.00184	0.00281
21	36900001	36930000	638	0.000	-0.82482	459512	185017	-457127	383476	-0.48455	-871212	6052077	0.01	-256543	0.08772	0.29355	0.29306	0.32147	0.34285	0.59578	0.56762	0.60888	0.55057	0.01631	-0.01494	0.25439	-0.00001	0.12633	0.23589	0.00430	0.00343	0.00347	0.00269	0.00260	0.00321	0.00468	0.00281	0.00285	0.00344	0.00282	0.00391
21	60210001	60240000	492	0.000	-114341	428431	150211	-641116	153987	-0.61321	-970108	5023802	0.00	-178669	0.13460	0.02790	0.01262	0.04368	0.05455	0.14251	0.21340	0.15131	0.23786	-0.00088	0.01732	0.01040	0.07372	-0.04582	0.08252	0.00326	0.00334	0.00229	0.00117	0.00159	0.00113	0.00265	0.00372	0.00201	0.00148	0.00224	0.00131
21	60270001	60300000	574	0.000	-147710	246648	0.98961	-460653	0.16885	-140068	-768382	5189543	0.01	-102300	0.25395	-0.03097	0.01479	-0.01790	-0.01218	0.28931	0.26529	0.36823	0.24349	0.05632	-0.01036	-0.00143	0.12135	-0.04396	0.06394	0.00385	0.00439	0.00327	0.00187	0.00188	0.00270	0.00377	0.00553	0.00317	0.00294	0.00244	0.00341
21	60300001	60330000	495	0.000	-274043	279471	0.65357	-510286	0.21043	-0.97621	-848824	4622365	0.00	-183314	0.28240	-0.03540	-0.01409	-0.01769	-0.03782	0.36792	0.28365	0.44071	0.26801	0.02785	-0.01163	-0.00952	0.08158	-0.05011	0.02470	0.00357	0.00337	0.00270	0.00184	0.00200	0.00280	0.00376	0.00337	0.00307	0.00306	0.00267	0.00352
21	71580001	71599096	526	0.333	-289313	355535	-0.30998	-474998	198305	-101290	-1343264	5163007	0.02	-238080	0.06917	0.06453	0.02078	0.08799	-0.06077	0.19148	0.15369	0.24960	0.07066	-0.07089	-0.01651	-0.04034	-0.07613	-0.10852	-0.02269	0.00922	0.00815	0.00847	0.00913	0.00825	0.00987	0.00936	0.00857	0.00915	0.00995	0.00923	0.01011
22	6750001	6780000	639	0.118	-431518	180858	-103543	-551342	110918	-131632	-747814	4985074	0.01	-173692	0.28007	-0.02433	-0.03641	0.03202	0.06978	0.37831	0.39146	0.42417	0.21966	-0.00398	0.01119	0.13959	0.03444	0.17244	0.22581	0.00507	0.00481	0.00331	0.00391	0.00234	0.00522	0.00506	0.00564	0.00387	0.00367	0.00314	0.00567
22	15750001	15780000	1088	0.083	-547218	228476	-137677	-501150	327804	-0.85429	-894769	5117825	0.00	-126369	0.01701	0.07209	0.06504	0.05993	-0.03573	0.20976	0.18400	0.20350	0.09923	0.04137	-0.00032	-0.00646	0.03077	0.02068	-0.00891	0.00934	0.00814	0.00497	0.00749	0.00535	0.00850	0.01030	0.00945	0.00529	0.00524	0.00533	0.00833
22	39900001	39930000	437	0.000	-298309	0.75734	-109145	-662976	0.03239	-240108	-705811	7211831	0.00	-0.19695	0.36540	0.06304	0.02667	0.06099	0.16082	0.49769	0.49717	0.50748	0.05031	-0.03788	-0.00065	0.32957	-0.04124	0.31669	0.33521	0.00277	0.00236	0.00241	0.00240	0.00215	0.00307	0.00319	0.00238	0.00264	0.00250	0.00248	0.00331
22	40020001	40050000	322	0.000	-270110	-0.19272	-163936	-717052	0.04266	-195336	-707489	6394245	0.00	0.05213	0.37698	0.22309	0.22663	0.21112	0.18459	0.52603	0.58144	0.54950	0.13152	0.01838	0.01814	0.37844	0.03026	0.40616	0.37871	0.00184	0.00170	0.00168	0.00136	0.00179	0.00185	0.00187	0.00147	0.00196	0.00129	0.00159	0.00192
22	40980001	41010000	470	0.083	-161820	164955	0.34365	-531349	-0.21161	-189883	-745756	4533102	0.00	0.74876	0.22074	0.09764	0.07203	0.09137	-0.03901	0.21498	0.23547	0.21824	0.20435	0.01817	0.05030	0.07563	0.09669	0.06168	0.05386	0.00204	0.00311	0.00149	0.00111	0.00157	0.00194	0.00164	0.00338	0.00164	0.00148	0.00164	0.00172
22	41040001	41070000	547	0.083	-178337	179883	0.10516	-470010	-0.25586	-187809	-785811	4979025	0.01	-159727	0.04823	0.01655	0.08760	0.02148	-0.07869	0.18694	0.25568	0.05430	0.05872	-0.00762	0.17677	0.04246	0.27721	0.13200	-0.00056	0.00377	0.00424	0.00219	0.00223	0.00264	0.00370	0.00424	0.00530	0.00276	0.00201	0.00426	0.00442
22	53430001	53460000	492	0.000	-495003	0.46024	-197460	-465513	0.43024	-139366	-606236	450917	0.00	-0.69861	0.11281	0.04860	0.01452	0.03679	0.14922	0.18241	0.19158	0.19646	0.17781	0.05175	0.05317	0.09405	0.01804	0.16725	0.13141	0.00327	0.00340	0.00266	0.00212	0.00246	0.00355	0.00336	0.00412	0.00349	0.00267	0.00283	0.00385
23	21840001	21870000	794	0.000	-179071	124728	-0.23865	-496365	-115591	-242458	-599856	4813949	0.00	0.20456	0.15371	0.06404	0.00976	-0.01242	0.12435	0.23811	0.25343	0.20556	0.37031	0.05540	0.03517	0.11481	0.00129	0.08765	0.09381	0.00482	0.00418	0.00446	0.00388	0.00440	0.00376	0.00499	0.00421	0.00555	0.00570	0.00544	0.00478
23	21870001	21900000	876	0.000	-179319	263416	0.06514	-504692	0.95609	-174382	-707560	5382126	0.01	-119122	0.14530	0.07377	-0.03995	-0.01892	0.01743	0.26489	0.19785	0.20053	0.22675	0.11261	0.04237	0.15504	0.01337	-0.00961	0.05976	0.00526	0.00579	0.00529	0.00403	0.00540	0.00469	0.00642	0.00634	0.00562	0.00612	0.00662	0.00529
23	21900001	21930000	798	0.000	-158097	103511	-0.05557	-483772	-0.34906	-194801	-713295	4848373	0.03	-0.37061	0.29985	0.10422	0.00165	0.02762	0.07168	0.41894	0.40201	0.38831	0.41300	0.05442	0.02083	0.04576	0.02017	0.02604	0.03527	0.00398	0.00485	0.00268	0.00219	0.00273	0.00253	0.00401	0.00405	0.00317	0.00325	0.00364	0.00291
23	22290001	22320000	713	0.083	-319507	0.01962	-156053	-466237	-159878	-254206	-462861	4528098	0.04	0.17971	0.10116	0.00999	0.00195	-0.01773	0.19644	0.21290	0.11189	0.12951	0.29325	0.10089	0.00881	0.28841	0.02103	0.10528	0.17298	0.00499	0.00473	0.00237	0.00431	0.00468	0.00128	0.00438	0.00551	0.00251	0.00410	0.00369	0.00128
23	23820001	23850000	536	0.083	-411831	0.31251	-124601	-481955	-145699	-277995	-570420	4994594	0.00	130914	0.07719	0.00290	0.01754	-0.02104	0.09381	0.18172	0.19120	0.16165	0.34476	0.07724	0.02145	0.08500	0.04923	0.16745	0.15707	0.00257	0.00401	0.00170	0.00172	0.00139	0.00062	0.00239	0.00309	0.00154	0.00172	0.00172	0.00065
23	24000001	24030000	908	0.083	-155123	100678	-0.38065	-496511	-0.48593	-162341	-631926	4867065	0.00	0.20999	0.04803	0.07166	0.10367	0.06181	0.05602	0.23939	0.17602	0.23333	0.15316	0.15699	-0.00755	0.11097	0.13632	0.19039	0.11060	0.00561	0.00691	0.00399	0.00395	0.00368	0.00373	0.00593	0.00738	0.00312	0.00407	0.00306	0.00424
23	24210001	24240000	1054	0.399	-220743	0.22036	-0.90025	-462843	0.20312	-151128	-662453	47999	0.00	-0.33918	0.13392	0.04873	0.24011	0.04683	0.05608	0.19663	0.21891	0.07684	0.04690	0.32025	0.10996	0.06831	0.10639	0.19258	0.00566	0.00322	0.00673	0.00329	0.00521	0.00499	0.00450	0.00366	0.00646	0.00284	0.00548	0.00600	0.00492
23	24690001	24720000	812	0.500	-0.16637	197764	111645	-558515	-126814	-324328	-625341	5030274	0.00	110468	0.15525	0.02787	0.22919	0.08092	0.08101	0.13134	0.19443	0.16073	0.18778	0.14420	0.01495	0.05017	0.08555	0.13767	0.07156	0.00447	0.00447	0.00368	0.00362	0.00320	0.00269	0.00393	0.00403	0.00329	0.00278	0.00297	0.00286
23	24720001	24750000	888	0.501	0.05348	261931	123887	-483682	-190084	-309149	-729366	5308656	0.00	0.82877	0.05505	0.02924	0.14355	0.03322	0.05664	0.10514	0.14155	0.10395	0.18799	0.09620	-0.00742	0.04175	0.07500	0.15313	0.05408	0.00536	0.00556	0.00430	0.00445	0.00355	0.00313	0.00537	0.00540	0.00417	0.00407	0.00393	0.00299
23	24870001	24900000	1124	0.583	-433296	210126	-0.58487	-487865	214081	-165957	-1068044	6731484	0.00	-112448	0.15321	0.12344	0.18402	0.05019	0.09281	0.12590	0.11516	0.15753	0.11241	0.06397	0.03646	-0.01490	0.11437	-0.00777	0.00642	0.00588	0.00767	0.00535	0.00635	0.00565	0.00620	0.00638	0.00831	0.00670	0.00748	0.00621	0.00700
23	24930001	24960000	881	0.584	-156478	0.35654	-0.58478	-521228	-228427	-338206	-564534	6297653	0.00	0.99140	0.14528	0.08730	0.13245	0.03603	0.18053	0.10077	0.14221	0.13425	0.19014	0.03191	0.01356	0.02955	0.06302	-0.01370	0.06672	0.00412	0.00559	0.00452	0.00456	0.00372	0.00307	0.00345	0.00621	0.00429	0.00419	0.00379	0.00326
23	24960001	24990000	829	0.627	-183344	0.15010	-0.64598	-579203	-228482	-380163	-579583	6909653	0.00	0.71382	0.06404	0.05394	0.09123	0.02543	0.16382	0.09377	0.11122	0.09348	0.26590	0.11116	0.00985	0.25714	0.09343	0.07688	0.25083	0.00464	0.00521	0.00450	0.00414	0.00346	0.00214	0.00414	0.00518	0.00397	0.00403	0.00386	0.00184
23	24990001	25020000	893	0.667	-190415	-0.12255	-0.70234	-565798	-218634	-352542	-569328	6077257	0.00	107334	0.05505	0.07076	0.13134	0.08522	0.16991	0.10918	0.13530	0.10849	0.23048	0.04885	0.01553	0.15837	0.07072	0.06103	0.19207	0.00463	0.00507	0.00449	0.00443	0.00322	0.00209	0.00442	0.00531	0.00336	0.00314	0.00345	0.00148
23	25200001	25230000	756	0.427	-141755	115955	-0.18794	-464072	0.17255	-208282	-657622	4622787	0.01	0.19300	0.01809	0.05271	0.13853	0.05300	0.09926	0.06141	0.15678	0.08816	0.09850	0.09721	0.02852	0.02668	0.08219	0.14879	0.14502	0.00408	0.00434	0.00371	0.00277	0.00376	0.00315	0.00348	0.00420	0.00362	0.00280	0.00293	0.00360
23	25230001	25260000	974	0.417	-331499	0.51596	-0.76565	-499962	0.07943	-239236	-648149	5774374	0.00	0.32804	0.00476	0.03489	0.16945	0.09154	0.12458	0.05226	0.19093	0.12001	0.11101	0.11130	0.01224	0.08482	0.08273	0.27804	0.17169	0.00468	0.00542	0.00408	0.00400	0.00439	0.00418	0.00499	0.00474	0.00458	0.00393	0.00447	0.00446
23	25260001	25290000	1448	0.417	-177805	0.98641	0.08570	-523962	0.79183	-242717	-696446	5157111	0.00	-0.29032	0.01480	0.01618	0.13132	0.03476	0.04420	0.07530	0.11158	0.05517	0.08725	0.12800	0.01903	0.03168	0.09169	0.15289	0.06328	0.00757	0.00849	0.00737	0.00609	0.00793	0.00852	0.00816	0.00795	0.00768	0.00700	0.00795	0.00870
23	25440001	25470000	2161	0.369	-240392	380133	-0.57414	-660103	134013	-315546	-1248119	5833824	0.00	0.10190	0.09476	0.08258	0.11779	0.08595	0.07842	0.12642	0.29213	0.12334	0.18369	0.14273	0.04485	0.09135	0.15630	0.15410	0.13716	0.01332	0.01474	0.01510	0.01192	0.01518	0.01603	0.01460	0.01426	0.01730	0.01354	0.01668	0.01636
23	25470001	25500000	1974	0.333	-242198	341212	-0.10513	-555174	296359	-182445	-1094817	5387054	0.00	-0.54509	0.18569	0.04208	0.17186	0.13472	0.13269	0.20779	0.32584	0.16237	0.42678	0.12515	0.07594	0.17774	0.12359	0.21423	0.28102	0.01328	0.01115	0.01237	0.00955	0.01432	0.00921	0.01186	0.01217	0.01347	0.01179	0.01564	0.00946
23	25500001	25530000	1436	0.348	-400324	0.50141	-138661	-799691	-112171	-257664	-686200	6046734	0.00	0.71119	0.21705	0.01551	0.00329	0.04981	0.11184	0.28600	0.24780	0.20333	0.28500	0.03145	0.06138	0.10022	0.02812	0.09622	0.09447	0.00775	0.00962	0.00737	0.00775	0.00823	0.00721	0.00888	0.00834	0.00802	0.00873	0.00885	0.00742
23	25530001	25560000	1516	0.506	-313210	-0.27744	-152451	-585239	0.13467	-264870	-643485	5947441	0.00	0.21215	0.10158	0.01914	-0.01345	0.06152	0.20047	0.20191	0.12060	0.06970	0.09146	0.03211	0.09038	0.22252	0.04662	0.12633	0.10277	0.00742	0.00867	0.00645	0.00762	0.00689	0.00675	0.00738	0.00768	0.00534	0.00766	0.00718	0.00684
23	25560001	25590000	1412	0.509	-363484	-0.46871	-138116	-718772	-0.52708	-338427	-587607	6822998	0.04	-0.97844	0.05558	0.03194	0.07149	0.07609	0.09843	0.11368	0.14888	0.10738	0.10764	0.04270	0.05323	0.04925	0.04688	0.09043	0.11786	0.00764	0.00901	0.00687	0.00685	0.00816	0.00675	0.00783	0.00843	0.00690	0.00775	0.00863	0.00715
23	25890001	25920000	1889	0.507	0.17879	627324	250830	-489872	325601	-0.14893	-1157384	5332631	0.00	-153458	-0.03750	0.08368	0.10985	0.05424	0.05609	0.14509	0.17277	0.11844	0.11968	0.05018	0.00915	0.04706	0.03277	-0.00422	0.02954	0.01367	0.01086	0.01173	0.01071	0.01298	0.01091	0.01384	0.01084	0.01112	0.01066	0.01176	0.01136
23	26160001	26190000	1016	0.501	-198102	273464	0.46409	-465789	172032	-0.60433	-974188	6597896	0.03	-109772	0.15484	0.10746	0.22147	0.09371	0.19706	0.06764	0.20792	0.14046	0.10934	0.12754	0.07514	0.07923	0.14415	0.07306	0.15217	0.00557	0.00434	0.00638	0.00490	0.00823	0.00357	0.00576	0.00312	0.00490	0.00432	0.00860	0.00341
23	27090001	27120000	768	1333	-160686	0.16449	-0.62476	-626234	-172471	-346585	-590694	520599	0.02	0.28422	0.03387	0.01948	0.09434	0.00212	0.05065	0.06346	0.08208	0.05956	0.03685	0.04576	0.03867	-0.00336	0.09203	0.05406	0.06104	0.00317	0.00425	0.00407	0.00246	0.00430	0.00420	0.00346	0.00372	0.00370	0.00313	0.00419	0.00394
23	27780001	27810000	800	1500	-126056	145959	-0.02704	-502482	-0.46118	-252996	-680156	5507966	0.00	-0.36716	0.08921	0.13043	0.08874	0.12180	0.04507	0.00980	0.06856	0.04173	0.04378	0.11856	0.02238	0.01309	0.07017	0.14067	0.02536	0.00486	0.00585	0.00478	0.00484	0.00508	0.00528	0.00483	0.00581	0.00552	0.00562	0.00577	0.00502
23	27810001	27840000	894	1500	-212334	0.32134	-0.56924	-560788	0.30891	-222335	-668306	6020087	0.00	0.10084	0.02367	0.04114	0.07765	0.07854	0.01813	0.00724	0.04521	0.02657	-0.01178	0.12093	0.04674	0.01098	0.05470	0.05182	-0.00482	0.00523	0.00636	0.00585	0.00516	0.00603	0.00640	0.00500	0.00586	0.00560	0.00569	0.00656	0.00650
23	27990001	28020000	774	1417	-146018	0.39181	-0.56949	-699727	-0.83647	-240385	-525678	6932664	0.01	148415	0.07396	0.09985	0.04371	0.00210	-0.00565	0.10949	0.09931	0.07797	0.04043	0.17780	0.08136	0.04468	0.09305	0.06192	0.01999	0.00421	0.00474	0.00406	0.00352	0.00435	0.00499	0.00393	0.00486	0.00390	0.00376	0.00402	0.00477
23	28020001	28050000	861	1417	-145062	0.04635	-0.66292	-641687	-188349	-414618	-517813	6165868	0.03	166967	0.06727	0.03070	0.07217	0.00722	-0.02702	0.09110	0.07922	0.06220	0.08659	0.12353	0.03874	0.02570	0.06641	0.06663	0.02200	0.00378	0.00419	0.00519	0.00467	0.00450	0.00451	0.00366	0.00392	0.00506	0.00419	0.00414	0.00444
23	28050001	28080000	654	1417	-130061	-0.04141	-0.68178	-603941	-320875	-424648	-484301	6097981	0.02	188920	0.02682	0.01118	-0.00108	0.02073	0.00765	0.04559	0.07366	0.04840	0.08250	0.06037	0.03773	0.03569	0.04192	0.02147	0.02012	0.00280	0.00311	0.00345	0.00305	0.00359	0.00342	0.00266	0.00239	0.00304	0.00275	0.00317	0.00315
23	28080001	28110000	617	1417	-270502	-0.28523	-111181	-569263	-289395	-377762	-486841	5144779	0.02	222286	0.03979	0.02396	0.03682	0.05754	-0.01841	0.03109	0.08662	0.08329	0.07914	0.06549	0.03398	0.00215	0.08490	0.03212	0.01209	0.00265	0.00345	0.00242	0.00226	0.00211	0.00214	0.00243	0.00248	0.00188	0.00203	0.00179	0.00184
23	28110001	28140000	465	1417	-320436	-153300	-223908	-583324	-246407	-399410	-511350	5754657	0.00	174214	0.05963	0.11549	0.03273	0.09404	-0.05497	0.01772	0.08043	0.04239	0.00609	0.11042	0.01931	0.00459	0.11438	-0.00361	-0.00609	0.00271	0.00236	0.00193	0.00193	0.00210	0.00235	0.00229	0.00221	0.00225	0.00195	0.00232	0.00218
23	28140001	28170000	512	1417	-278360	-142418	-195784	-584519	-190620	-324030	-483457	4605722	0.04	114249	0.02145	0.01404	0.03644	0.01961	-0.04727	0.06567	0.07147	0.04072	0.04334	0.04934	0.03706	-0.06745	0.07572	-0.00544	-0.01882	0.00281	0.00331	0.00171	0.00162	0.00244	0.00208	0.00240	0.00243	0.00173	0.00151	0.00202	0.00203
23	28380001	28410000	2039	0.853	-121610	599158	0.60395	-612774	239791	-241805	-1175769	4715568	0.00	-0.79909	-0.01039	0.02479	0.10429	-0.01277	-0.01328	0.05602	0.13335	0.04308	0.02306	0.15359	0.00644	0.09641	0.13024	0.04294	0.06384	0.01309	0.01215	0.01196	0.01066	0.01231	0.01286	0.01276	0.01225	0.01243	0.01251	0.01246	0.01246
23	28410001	28440000	2676	0.833	-330218	349279	0.12214	-535942	256833	-213353	-1281403	5250591	0.02	-140059	0.02169	0.04517	0.09097	0.00709	0.04737	0.05333	0.06525	0.04416	0.09357	0.04067	0.01978	0.04960	0.07417	0.02676	0.08923	0.01358	0.01614	0.01583	0.01594	0.01516	0.01476	0.01407	0.01678	0.01782	0.01865	0.01662	0.01452
23	28500001	28530000	4314	1083	-415763	397292	-0.17791	-481434	403176	-0.15827	-1500428	4618649	0.00	-141056	0.02824	0.01557	0.08360	0.00685	-0.08183	0.00368	0.03541	0.00259	0.00072	0.06783	0.00539	-0.02021	0.04340	0.03600	-0.02228	0.02419	0.02972	0.02744	0.02770	0.02936	0.02547	0.02295	0.02834	0.02407	0.02896	0.02722	0.02436
23	28560001	28590000	1640	0.977	-223755	119464	-0.22629	-559589	-0.07798	-296656	-877339	5429128	0.00	0.21986	0.01745	0.05138	0.13024	0.01698	-0.03652	0.03096	0.12730	0.05889	0.01524	0.09216	0.02606	-0.01417	0.08653	0.06158	-0.01283	0.01039	0.01034	0.00950	0.00884	0.00920	0.01040	0.00998	0.00944	0.00867	0.00820	0.00876	0.00964
23	28590001	28620000	1621	0.963	-161792	134659	0.15567	-593300	-143011	-288346	-771674	6118929	0.03	-0.40469	0.03689	0.07494	0.17283	0.04692	0.01426	0.06000	0.14150	0.06300	0.02396	0.10185	0.02941	0.00457	0.08162	0.05230	-0.00303	0.01074	0.01056	0.01005	0.00910	0.00999	0.01062	0.01150	0.01088	0.01015	0.00863	0.01008	0.01038
23	28620001	28650000	1497	0.994	-186944	190233	0.35377	-501314	-0.53425	-253411	-846571	5489977	0.03	0.57509	0.06974	0.04639	0.19295	0.02916	0.01504	0.04665	0.11654	0.06006	0.08060	0.14980	0.03922	0.02252	0.11042	0.19401	0.05132	0.00918	0.00795	0.00840	0.00717	0.00799	0.00796	0.00918	0.00762	0.00825	0.00563	0.00814	0.00801
23	28650001	28680000	1125	0.830	-153719	271312	0.06752	-578464	-0.07142	-318271	-776410	6081531	0.00	0.52415	0.05944	0.02847	0.15164	0.02357	-0.02429	0.01293	0.20877	0.08263	0.09111	0.15335	0.02619	0.02791	0.10481	0.11945	0.01288	0.00617	0.00657	0.00630	0.00508	0.00601	0.00573	0.00611	0.00667	0.00644	0.00383	0.00596	0.00580
23	28740001	28770000	925	1000	-120415	0.79908	-0.13711	-523894	-139138	-271927	-669204	6337507	0.00	0.48020	0.05123	-0.01095	0.13307	-0.02510	0.03115	0.07059	0.16825	0.10262	0.14421	0.12013	0.00884	0.02256	0.12855	0.07982	0.01015	0.00483	0.00571	0.00486	0.00482	0.00458	0.00507	0.00511	0.00466	0.00470	0.00503	0.00484	0.00505
23	28770001	28800000	1282	1000	-416069	598577	-102443	-457198	219336	-158605	-1318513	4550933	0.00	-0.58434	0.02632	0.01309	0.07296	-0.00640	-0.02458	0.05581	0.12309	0.08102	0.13078	0.04180	0.01319	0.00485	0.03977	0.02580	-0.02218	0.00884	0.00846	0.00798	0.00695	0.00787	0.00807	0.00861	0.00748	0.00757	0.00714	0.00773	0.00759
23	28800001	28830000	1254	1079	-240010	0.82138	-118094	-555894	0.36444	-220263	-881191	4917614	0.02	-0.35052	0.02356	0.07881	0.08780	0.07918	0.09394	0.10547	0.13606	0.12877	0.15370	0.09650	0.12957	0.02953	0.12149	0.07072	0.05206	0.00629	0.00812	0.00740	0.00768	0.00806	0.00739	0.00621	0.00813	0.00685	0.00726	0.00859	0.00724
23	28860001	28890000	1010	1187	-486580	0.01608	-135868	-512152	-0.63746	-186104	-715200	5412782	0.01	0.59649	0.02640	0.13945	0.14857	0.03612	0.13331	0.18060	0.22125	0.11988	0.16231	0.10126	0.08509	0.00612	0.09238	0.07194	0.05734	0.00538	0.00610	0.00506	0.00445	0.00503	0.00451	0.00568	0.00588	0.00413	0.00404	0.00472	0.00440
23	28920001	28950000	1096	1312	-410941	373510	-135320	-498787	0.80652	-211963	-1068772	5419109	0.04	-0.87377	0.16998	0.03300	0.03732	0.02241	-0.04730	0.13269	0.16122	0.22088	0.21089	0.09843	0.04922	0.07189	0.12514	0.06740	0.03743	0.00496	0.00627	0.00470	0.00454	0.00514	0.00435	0.00445	0.00617	0.00461	0.00435	0.00366	0.00392
23	29190001	29220000	1241	1167	-416914	-0.48305	-171661	-590213	-0.08257	-278244	-693022	4567016	0.00	-0.03912	0.16590	0.03552	0.10493	0.09795	-0.01258	0.17702	0.13751	0.35434	0.23448	0.06782	0.14260	0.04420	0.26887	0.09460	0.19597	0.00950	0.00728	0.00650	0.00598	0.00709	0.00771	0.00924	0.00680	0.00758	0.00711	0.00622	0.00760
23	30090001	30120000	795	1250	-490558	0.22735	-182500	-541100	-149169	-322069	-617182	4530814	0.00	116461	0.02048	0.00984	0.01274	-0.01107	-0.02555	0.02722	0.06187	0.08406	0.00814	0.02839	0.10686	-0.01158	0.11072	-0.01787	0.03186	0.00543	0.00441	0.00321	0.00373	0.00428	0.00414	0.00495	0.00440	0.00372	0.00354	0.00360	0.00355
23	30120001	30150000	818	1250	-235896	0.18255	-0.92285	-641304	-168283	-347270	-606760	4793558	0.00	-0.38790	0.09491	0.00481	0.07476	-0.00854	-0.02402	0.10489	0.16780	0.14620	0.09102	0.08401	0.07454	0.00800	0.17159	-0.00953	0.07650	0.00636	0.00578	0.00475	0.00429	0.00539	0.00527	0.00655	0.00514	0.00578	0.00466	0.00595	0.00533
23	30180001	30210000	973	1250	-493324	-0.33918	-189401	-480184	-203645	-326958	-558606	526962	0.00	173338	0.05146	0.06822	0.19696	0.03407	0.01713	0.03966	0.08925	0.06961	0.07520	0.10969	0.09099	0.09687	0.24865	0.17293	0.14150	0.00453	0.00469	0.00360	0.00379	0.00417	0.00410	0.00372	0.00401	0.00403	0.00428	0.00290	0.00395
23	30330001	30360000	1057	1250	-533610	307476	-160639	-635209	194214	-286477	-1205988	5105354	0.00	0.63381	0.06147	0.02255	0.14630	0.00162	-0.01703	0.06220	0.30753	0.01655	0.06575	0.17760	0.02638	0.03966	0.23703	0.10919	0.00959	0.00716	0.00471	0.00479	0.00441	0.00618	0.00553	0.00642	0.00416	0.00519	0.00429	0.00478	0.00568
23	30420001	30450000	500	1250	-245379	-0.50270	-152928	-657341	-0.47617	-442875	-552982	6178976	0.00	0.94914	0.07500	0.07489	0.20843	0.03618	0.25298	0.07941	0.28313	0.11771	0.35502	0.19013	0.06097	0.25495	0.09855	0.08740	0.16812	0.00898	0.00853	0.00749	0.00606	0.00876	0.00815	0.00915	0.00782	0.00908	0.00872	0.01031	0.00903
23	30450001	30480000	1129	1250	-578821	-0.74729	-167491	-774982	-184342	-446604	-633596	6178711	0.03	160684	0.03810	0.10103	0.13534	-0.00978	0.01189	0.03712	0.09558	0.01681	0.04077	0.07944	0.07334	0.03068	0.08267	0.05757	0.01632	0.00656	0.00658	0.00627	0.00531	0.00658	0.00671	0.00588	0.00622	0.00695	0.00560	0.00580	0.00695
23	30480001	30510000	1391	1250	-435432	516479	-0.77494	-693225	351898	-228009	-1708372	5518343	0.00	-0.86215	-0.05301	0.00801	0.01005	-0.10672	-0.09612	-0.00330	0.01527	-0.02933	-0.08328	0.02780	0.01917	-0.05682	0.01877	-0.03623	-0.06168	0.00977	0.00912	0.00892	0.00716	0.00957	0.01060	0.00998	0.00986	0.01039	0.00852	0.00984	0.01117
23	30510001	30540000	1266	1250	-441280	218493	-102056	-686860	-151210	-344232	-756614	527885	0.00	0.29079	0.08563	0.12018	0.10357	-0.02631	-0.00113	0.08313	0.10395	0.05417	0.00064	0.11250	0.12495	0.08065	0.11676	0.07472	0.02329	0.00609	0.00781	0.00750	0.00504	0.00617	0.00641	0.00548	0.00600	0.00822	0.00524	0.00496	0.00670
23	30540001	30570000	1066	1250	-152262	198331	0.00645	-659548	-164814	-315724	-763172	6476695	0.00	-0.15446	0.00280	0.02657	0.06897	-0.04811	-0.03482	0.03799	0.06638	0.02607	0.03584	0.07355	0.04860	0.05903	0.10183	0.08724	0.02152	0.00684	0.00682	0.00657	0.00588	0.00628	0.00693	0.00673	0.00673	0.00669	0.00645	0.00644	0.00689
23	30570001	30600000	1255	1250	-153184	108714	-0.37373	-604164	-210651	-347122	-714277	5684992	0.03	0.87151	0.00168	0.02233	0.08241	-0.03320	-0.02699	0.06154	0.11895	0.02295	0.01678	0.09968	0.03646	0.08941	0.09496	0.11615	0.01337	0.00695	0.00668	0.00624	0.00458	0.00650	0.00616	0.00602	0.00572	0.00560	0.00480	0.00610	0.00608
23	30600001	30630000	1060	1250	-463356	0.34245	-234617	-657554	-123430	-398975	-631044	639696	0.01	134751	0.09200	0.06198	0.10278	-0.00223	0.04375	0.09500	0.17845	0.08247	-0.01156	0.08228	0.02469	0.08643	0.09284	0.15745	0.02994	0.00588	0.00594	0.00577	0.00440	0.00623	0.00528	0.00594	0.00570	0.00541	0.00464	0.00583	0.00560
23	30630001	30660000	1154	1199	-341848	0.28492	-138212	-677837	-140344	-424769	-611346	7214599	0.01	202143	0.04053	0.05574	0.06813	-0.02003	-0.01684	0.09833	0.12547	0.06989	0.00534	0.06416	0.04361	0.07074	0.06461	0.10875	0.01354	0.00506	0.00559	0.00607	0.00436	0.00636	0.00543	0.00511	0.00532	0.00604	0.00471	0.00539	0.00550
23	30660001	30690000	984	1196	-281677	-0.37971	-123807	-848521	-256760	-436952	-578087	6111993	0.01	196130	0.02775	0.00964	0.00421	-0.01499	0.04028	0.02714	0.04714	0.03888	0.03896	0.02779	0.04643	0.08947	0.00908	0.11407	0.09502	0.00513	0.00500	0.00497	0.00387	0.00525	0.00411	0.00545	0.00482	0.00546	0.00452	0.00455	0.00439
23	30690001	30720000	832	1270	-597699	-0.68469	-155310	-594392	-259827	-393256	-579011	57911	0.00	201447	-0.00158	0.04383	0.04250	-0.01050	-0.02232	0.05992	0.04999	0.00077	-0.01889	0.08542	0.10061	0.04266	0.06842	0.03770	0.00472	0.00369	0.00376	0.00407	0.00258	0.00428	0.00341	0.00365	0.00374	0.00423	0.00277	0.00329	0.00357
23	30720001	30750000	666	1354	-357071	146709	-0.29949	-483115	-145411	-318815	-645453	616114	0.00	128970	0.02738	0.07566	0.10233	0.02677	-0.00378	0.08420	0.03118	0.01488	0.03998	0.11448	0.08968	0.03465	0.05041	0.09805	0.03550	0.00270	0.00291	0.00252	0.00171	0.00357	0.00297	0.00258	0.00226	0.00246	0.00192	0.00231	0.00287
23	52230001	52260000	428	0.083	-687147	128785	-0.74607	-582669	368331	-0.86257	-1557965	6856033	0.02	-232468	0.03862	0.11524	0.08687	0.13677	0.07626	0.26156	0.24310	0.29649	0.25204	-0.01808	0.01461	-0.03992	-0.01734	-0.03612	-0.04119	0.00300	0.00344	0.00186	0.00263	0.00167	0.00214	0.00339	0.00393	0.00245	0.00254	0.00205	0.00238
24	180001	210000	951	0.000	-720043	443379	-205004	-465871	607192	0.03937	-1656781	4658711	0.00	-186933	0.11468	0.01745	-0.01666	-0.02683	-0.09157	0.41749	0.40455	0.40057	0.27976	-0.10563	-0.13761	-0.07624	-0.16138	-0.10623	-0.12176	0.00776	0.00787	0.00298	0.00334	0.00357	0.00550	0.00839	0.00916	0.00340	0.00392	0.00398	0.00556
24	11460001	11490000	606	0.000	-1056468	283631	0.73461	-1085236	210060	0.38435	-755316	10719361	0.04	-216300	0.16478	0.02387	-0.08762	0.04394	0.02202	0.28224	0.23569	0.27456	0.30021	-0.01598	0.02822	0.20662	0.02959	-0.05958	0.20145	0.00367	0.00431	0.00095	0.00145	0.00119	0.00089	0.00252	0.00542	0.00110	0.00149	0.00124	0.00087
24	62700001	62714930	637	0.124	-596593	314652	-0.32682	-596593	242927	-0.46781	-1324458	4682131	0.00	-217897	0.05823	-0.02895	-0.13545	0.00535	0.03086	0.04668	-0.00535	0.03118	-0.04796	-0.08644	-0.02955	-0.02593	-0.07310	-0.05352	-0.10020	0.00941	0.00987	0.00823	0.00944	0.00803	0.00871	0.00940	0.00926	0.00862	0.01024	0.00885	0.00917
26	2910001	2940000	670	0.083	-421775	0.53464	-263403	-525472	-0.31746	-219956	-734461	5654629	0.00	-202462	0.02213	-0.03078	0.02745	0.11019	-0.00403	0.06271	0.15513	0.21344	0.05435	0.02379	0.08570	-0.00007	0.01415	0.05692	0.03339	0.00534	0.00516	0.00387	0.00419	0.00348	0.00579	0.00570	0.00492	0.00534	0.00543	0.00570	0.00644
26	3690001	3720000	881	0.133	-621412	0.20510	-236073	-461695	-0.15431	-174937	-669270	5340837	0.00	0.60378	0.18261	0.07733	0.09049	0.05644	0.01134	0.22859	0.21672	0.24770	0.19684	0.06309	0.00404	-0.01435	0.09377	-0.00629	0.01691	0.00333	0.00699	0.00244	0.00294	0.00133	0.00339	0.00265	0.00706	0.00233	0.00331	0.00176	0.00299
26	3840001	3870000	960	0.083	-570942	-0.95093	-317772	-567144	-0.84645	-199435	-531509	526255	0.00	-174456	0.16583	0.16649	0.15043	0.11026	0.04399	0.28051	0.33802	0.23805	0.24673	0.12761	-0.01287	0.16101	0.11355	0.02359	0.11806	0.00876	0.00792	0.00547	0.00566	0.00553	0.00612	0.00994	0.00915	0.00659	0.00534	0.00764	0.00753
26	3870001	3900000	690	0.083	-334321	-0.72964	-233380	-525497	-0.08875	-194460	-531201	5103603	0.04	0.39945	0.21044	0.27477	0.21512	0.18987	0.08960	0.33020	0.28778	0.26054	0.20278	0.15065	0.01353	0.02194	0.10605	0.00929	-0.01997	0.00527	0.00520	0.00323	0.00367	0.00345	0.00500	0.00539	0.00640	0.00243	0.00328	0.00356	0.00445
26	5040001	5070000	793	0.432	-743142	-168276	-373072	-552085	-128873	-258136	-592069	6516826	0.00	0.94154	0.17514	0.11740	-0.01369	0.12085	-0.07846	0.24633	0.18472	0.27967	0.19451	0.04093	0.02005	0.18509	0.04910	0.01093	0.17458	0.00465	0.00600	0.00369	0.00358	0.00299	0.00451	0.00547	0.00674	0.00373	0.00519	0.00379	0.00546
26	7020001	7050000	1053	0.167	-522807	523102	-113946	-614946	126469	-190132	-1300485	5906034	0.03	-0.56179	0.29225	-0.00881	-0.02275	0.04348	-0.09127	0.32144	0.25588	0.32513	0.35017	-0.04384	-0.08283	-0.00327	-0.00153	-0.02962	0.04978	0.00616	0.00790	0.00472	0.00563	0.00434	0.00554	0.00687	0.00789	0.00662	0.00760	0.00627	0.00636
26	10290001	10320000	935	0.167	-489605	0.78864	-154255	-732031	138723	-0.37579	-746553	4567534	0.02	-203175	0.32896	0.49700	0.37710	0.56127	0.56672	0.27849	0.20869	0.31956	0.32399	0.01170	0.01404	0.10074	0.07937	0.02979	0.22234	0.00163	0.00622	0.00332	0.00470	0.00279	0.00351	0.00108	0.00690	0.00449	0.00533	0.00407	0.00379
26	12900001	12930000	338	0.167	-501310	-0.95162	-219856	-570709	-120766	-258191	-493109	4789196	0.00	135669	0.53185	0.00101	-0.05395	-0.01447	0.01476	0.62776	0.56343	0.63942	0.66344	0.05238	0.00020	0.07450	0.01700	0.04560	0.04106	0.00165	0.00190	0.00082	0.00143	0.00073	0.00046	0.00120	0.00185	0.00072	0.00102	0.00065	0.00047
26	15240001	15270000	382	0.333	-518251	0.16880	-208549	-0.68850	137128	0.38857	-677000	5670907	0.03	-222839	0.22555	-0.03203	0.03487	-0.04058	-0.08051	0.34824	0.27538	0.34633	0.31607	0.13486	-0.02099	-0.01290	0.08648	0.03471	-0.03295	0.00211	0.00203	0.00120	0.00153	0.00125	0.00171	0.00217	0.00163	0.00196	0.00140	0.00184	0.00176
26	16440001	16470000	360	0.250	-504941	614241	-0.11368	-512586	491623	-0.09164	-1241349	5316705	0.01	-242146	0.21466	0.03830	0.02471	0.03579	-0.01035	0.46447	0.23768	0.47748	0.24983	0.30820	-0.00896	0.18817	0.31206	0.03986	0.20022	0.00233	0.00203	0.00172	0.00183	0.00159	0.00231	0.00254	0.00168	0.00191	0.00209	0.00184	0.00242
26	16800001	16830000	508	0.250	-383758	0.09494	-150298	-508028	0.11088	-223327	-636338	5067565	0.00	-0.80775	0.26022	-0.02564	0.01639	0.05111	0.06155	0.32911	0.21544	0.31166	0.46363	0.02442	0.03042	0.13197	0.02451	0.20040	0.29695	0.00316	0.00326	0.00194	0.00276	0.00187	0.00194	0.00315	0.00394	0.00285	0.00372	0.00285	0.00144
26	17010001	17040000	558	0.250	-561251	-0.71930	-227106	-456307	-130372	-241215	-489045	4752052	0.00	179023	0.37945	-0.01952	0.01670	-0.01381	0.00581	0.38314	0.27258	0.37906	0.37438	0.04202	0.01061	0.01229	0.00669	0.02577	-0.01926	0.00147	0.00387	0.00128	0.00224	0.00130	0.00154	0.00170	0.00442	0.00175	0.00243	0.00173	0.00184
26	17610001	17640000	639	0.049	-752709	-103543	-322437	-464020	-0.08560	-221667	-653475	5139244	0.00	0.80434	0.13241	0.05267	-0.02505	-0.00308	0.03882	0.26571	0.22757	0.23296	0.26935	0.09376	0.03059	0.07072	0.02715	0.04886	0.03517	0.00294	0.00429	0.00144	0.00195	0.00162	0.00125	0.00239	0.00435	0.00125	0.00168	0.00157	0.00112
26	17640001	17670000	768	0.000	-771631	-0.31071	-317728	-691290	-0.58310	-233945	-519671	4994423	0.00	0.00148	0.14814	0.04562	0.00133	0.02120	0.24790	0.20668	0.20274	0.17918	0.26416	0.01207	-0.00720	0.12961	-0.00360	0.13646	0.10629	0.00508	0.00560	0.00308	0.00320	0.00305	0.00339	0.00501	0.00668	0.00395	0.00440	0.00450	0.00336
26	18030001	18060000	315	0.000	-484172	-0.87098	-254513	-463627	0.00820	-163222	-674069	5627098	0.03	-0.44890	0.19902	0.06394	0.08638	0.06592	0.10401	0.30999	0.23633	0.25216	0.33622	0.13051	0.01629	0.18598	0.04532	0.18360	0.16660	0.00111	0.00190	0.00091	0.00085	0.00090	0.00067	0.00102	0.00179	0.00081	0.00109	0.00102	0.00072
26	18510001	18540000	492	0.250	-605268	-218886	-345598	-524754	-121693	-264671	-560238	4699569	0.04	0.51463	0.30339	0.20391	0.09318	0.03982	0.07569	0.22502	0.16064	0.26084	0.31696	0.09539	0.06459	0.27359	0.04192	0.13285	0.14538	0.00060	0.00369	0.00100	0.00184	0.00101	0.00050	0.00051	0.00385	0.00123	0.00161	0.00086	0.00045
26	20760001	20790000	507	0.319	-311052	0.25866	-101766	-627956	0.14955	-145744	-660609	6469518	0.00	0.89852	0.34599	0.01091	0.02813	-0.00637	0.09417	0.46698	0.32737	0.45205	0.44659	0.12419	-0.00532	0.14574	0.07745	0.17938	0.13913	0.00300	0.00312	0.00093	0.00262	0.00114	0.00124	0.00232	0.00409	0.00108	0.00244	0.00126	0.00126
26	22650001	22680000	216	0.348	-423343	0.04958	-169993	-457919	-123875	-209586	-546626	4500073	0.00	119230	0.20892	0.02421	0.07306	0.06499	-0.01679	0.28251	0.17512	0.27124	0.24618	0.07097	0.01982	0.01101	0.08342	0.01781	0.05008	0.00090	0.00115	0.00055	0.00083	0.00055	0.00064	0.00076	0.00120	0.00056	0.00077	0.00055	0.00068
26	35250001	35280000	555	0.500	-118347	0.64854	-0.50232	-460522	-0.83380	-186521	-566323	4848273	0.03	113920	0.30931	0.02742	0.15404	0.11722	0.04190	0.27449	0.20745	0.33025	0.32558	0.11676	0.03548	0.03530	0.12378	0.18103	0.11970	0.00128	0.00400	0.00225	0.00176	0.00103	0.00113	0.00116	0.00468	0.00155	0.00225	0.00116	0.00102
26	35430001	35460000	536	0.500	-307373	-115851	-201213	-548141	-241369	-344918	-551441	553064	0.01	-0.35716	0.33592	-0.00573	0.09075	-0.00535	0.11501	0.28000	0.16837	0.33726	0.38805	0.04553	-0.00560	0.04576	0.06962	0.15831	0.10696	0.00197	0.00397	0.00302	0.00264	0.00179	0.00224	0.00257	0.00445	0.00310	0.00371	0.00258	0.00201
26	35460001	35490000	670	0.500	-610520	-0.89919	-307502	-492220	-194008	-307412	-520420	5448956	0.04	0.67904	0.39697	0.02278	0.17984	0.02804	0.05947	0.36999	0.17479	0.40427	0.39773	0.13436	-0.01303	0.03638	0.16388	0.19767	0.05479	0.00116	0.00510	0.00254	0.00317	0.00093	0.00125	0.00131	0.00660	0.00169	0.00425	0.00120	0.00126
26	35760001	35790000	560	0.500	-536341	0.79735	-120196	-500602	0.58988	-138729	-1224716	4784138	0.00	0.13892	0.33937	0.01691	0.13672	0.03234	-0.04154	0.26325	0.19275	0.28762	0.26515	0.04367	-0.02674	-0.00233	0.00258	0.10205	0.02393	0.00149	0.00441	0.00270	0.00295	0.00271	0.00250	0.00176	0.00502	0.00265	0.00352	0.00256	0.00255
27	5580001	5610000	461	0.120	-336087	271359	-0.32741	-470922	347799	-0.05170	-1246071	7191346	0.03	-152336	0.37309	0.06816	-0.01196	0.06465	0.08764	0.36366	0.34749	0.37840	0.36903	0.05804	0.03754	0.06856	0.02639	0.08264	0.07725	0.00189	0.00363	0.00207	0.00219	0.00187	0.00215	0.00187	0.00390	0.00212	0.00215	0.00205	0.00235
27	5850001	5880000	815	0.167	-681161	469662	-0.78134	-712421	377388	0.17609	-1197349	5076522	0.00	-166576	0.00308	0.12100	0.08035	0.20315	0.12879	0.29490	0.26434	0.38216	0.29359	0.06799	0.00484	-0.00694	0.09616	0.00021	0.01297	0.00614	0.00589	0.00470	0.00539	0.00346	0.00477	0.00627	0.00589	0.00438	0.00521	0.00372	0.00489
27	12270001	12300000	487	0.333	-1134023	-283590	-465319	-484530	-0.51034	-191551	-524414	6438375	0.00	105198	0.36816	0.21800	0.08531	0.26271	0.04074	0.38241	0.24633	0.38031	0.38657	0.07157	-0.01209	0.12154	0.08336	0.03512	0.16288	0.00216	0.00313	0.00146	0.00262	0.00154	0.00168	0.00163	0.00415	0.00178	0.00265	0.00191	0.00147
27	14730001	14760000	569	0.250	-851950	-278564	-456582	-488093	-187516	-286719	-571084	5255655	0.04	0.35582	0.41905	0.10832	0.20525	0.23250	0.18224	0.33695	0.23209	0.29793	0.28093	0.04837	0.03417	-0.01029	0.01324	0.00672	-0.03552	0.00265	0.00387	0.00189	0.00280	0.00166	0.00228	0.00189	0.00482	0.00237	0.00354	0.00258	0.00264
27	33540001	33570000	747	0.000	-392348	321863	-162474	-627630	137847	-0.34445	-1347233	5437028	0.00	-201803	0.08207	0.04750	0.06002	0.05246	0.07622	0.31628	0.32114	0.29787	0.36974	0.09162	0.01599	0.04979	0.15287	0.06570	0.08966	0.00606	0.00541	0.00340	0.00254	0.00293	0.00248	0.00585	0.00592	0.00405	0.00383	0.00378	0.00263
27	35100001	35130000	721	0.000	-619400	123927	-204052	-460532	112426	-0.29967	-682458	4582351	0.04	-213165	0.03300	0.11953	0.09871	0.08634	0.17219	0.29212	0.27973	0.27061	0.27898	0.01884	0.05149	0.19255	0.08911	0.11650	0.22588	0.00531	0.00477	0.00213	0.00232	0.00213	0.00306	0.00535	0.00586	0.00263	0.00268	0.00271	0.00245
27	43080001	43110000	692	0.000	-515927	311925	0.39841	-496376	289835	0.73023	-801407	532972	0.03	-148217	0.17110	0.07209	0.09610	0.08306	-0.05378	0.31427	0.29308	0.30257	0.25811	0.03639	-0.00834	0.02411	0.00300	0.06916	0.05427	0.00450	0.00490	0.00280	0.00259	0.00266	0.00365	0.00456	0.00522	0.00346	0.00353	0.00364	0.00382
27	43230001	43260000	739	0.000	-237612	0.33537	-0.84107	-521482	-0.19705	-184697	-665933	6474335	0.03	-121299	0.40822	-0.00979	0.04203	0.03274	0.00381	0.54557	0.60828	0.60062	0.56982	0.07435	0.03779	0.02789	-0.00916	0.17019	0.14946	0.00540	0.00500	0.00340	0.00248	0.00227	0.00320	0.00561	0.00409	0.00393	0.00293	0.00301	0.00380
27	44910001	44940000	414	0.000	-106180	0.81645	0.09037	-557240	-108272	-245920	-599064	5194552	0.00	-0.73752	0.52505	-0.01017	0.04961	-0.02886	-0.05533	0.58568	0.70988	0.59406	0.64758	0.17181	-0.00893	0.05024	0.13421	-0.00190	0.02429	0.00253	0.00219	0.00144	0.00095	0.00132	0.00117	0.00213	0.00187	0.00191	0.00080	0.00182	0.00131
27	45210001	45240000	610	0.000	-141734	105405	0.18425	-473418	-0.79362	-192253	-648779	4734173	0.00	-0.95878	0.36118	0.07314	0.07603	0.08941	-0.00443	0.40932	0.43663	0.40338	0.48780	0.14746	0.00214	0.10419	0.16133	0.08502	0.17374	0.00319	0.00355	0.00262	0.00228	0.00246	0.00145	0.00273	0.00374	0.00291	0.00181	0.00340	0.00118
27	45240001	45270000	751	0.000	-104994	794002	0.23964	-504997	502272	-227399	-1152200	5256388	0.00	-186902	0.47195	0.21864	0.29487	0.09318	0.07475	0.25489	0.26173	0.28553	0.29884	0.13721	0.01024	-0.00967	0.17121	0.00484	-0.00457	0.00381	0.00359	0.00455	0.00370	0.00444	0.00404	0.00322	0.00467	0.00548	0.00429	0.00599	0.00430
27	45270001	45300000	609	0.000	-0.81040	494196	0.89291	-496469	128082	-218963	-927034	6214685	0.00	-203639	0.29284	0.19439	0.27352	0.09340	0.05380	0.15621	0.28664	0.17255	0.20013	0.10267	0.02699	0.02162	0.18104	0.00614	0.04634	0.00372	0.00395	0.00355	0.00344	0.00352	0.00480	0.00418	0.00537	0.00527	0.00384	0.00541	0.00502
28	2400001	2430000	1967	0.000	-467594	693537	-0.06811	-467594	693731	0.20121	-1662130	5948905	0.00	-304112	-0.19807	-0.13049	-0.10817	-0.16881	-0.20421	-0.07613	-0.13956	-0.06802	-0.23592	-0.10040	-0.12554	-0.20105	-0.11353	-0.16118	-0.20691	0.01628	0.02004	0.01243	0.01049	0.01303	0.01404	0.01657	0.02172	0.01416	0.01343	0.01499	0.01407
28	2640001	2670000	1383	0.000	-647768	654945	-0.66447	-535170	627539	-0.09518	-1425001	5500868	0.00	-0.57476	-0.05980	0.01199	0.01249	-0.00691	-0.11596	0.08182	0.12356	0.10450	-0.02169	-0.03176	-0.03728	-0.04459	-0.04094	-0.03894	-0.04376	0.00878	0.01004	0.00532	0.00426	0.00568	0.00813	0.00834	0.00936	0.00467	0.00372	0.00506	0.00730
28	42840001	42870000	542	0.083	-643621	-0.33990	-251883	-560453	0.05083	-177573	-684774	5336852	0.04	-0.69878	0.29885	0.05852	0.07308	0.03061	0.15723	0.36746	0.41577	0.40852	0.33185	0.06462	0.02117	0.06603	0.02159	0.13289	0.13009	0.00295	0.00364	0.00210	0.00209	0.00160	0.00236	0.00262	0.00421	0.00183	0.00158	0.00154	0.00215
28	42870001	42900000	872	0.083	-239627	118308	-0.93726	-467218	0.49928	-140214	-775970	4521085	0.01	-0.36038	0.24126	0.01200	0.00229	-0.00439	-0.03801	0.26966	0.25818	0.26465	0.18140	0.07945	0.02179	-0.01606	0.00188	-0.00553	-0.03231	0.00437	0.00673	0.00386	0.00406	0.00379	0.00540	0.00430	0.00709	0.00386	0.00429	0.00430	0.00530
28	43560001	43590000	715	0.083	-635381	-126397	-352391	-458302	-151287	-249981	-619893	5141308	0.00	0.62138	0.30952	0.15273	0.14359	0.11685	0.26617	0.26412	0.24819	0.31214	0.28101	-0.02572	0.01091	0.00886	-0.00152	0.02388	0.12921	0.00379	0.00506	0.00334	0.00397	0.00285	0.00402	0.00280	0.00604	0.00434	0.00451	0.00337	0.00474
28	44130001	44160000	729	0.083	-412049	259173	-0.43485	-579435	104540	-162536	-879276	5088804	0.00	-166170	0.10930	0.10223	0.06968	0.17205	0.08510	0.37115	0.31218	0.43872	0.28204	0.02564	0.00692	0.06495	0.08794	0.06543	0.14652	0.00517	0.00495	0.00334	0.00397	0.00282	0.00421	0.00580	0.00475	0.00391	0.00464	0.00324	0.00408
28	44220001	44250000	669	0.083	-496486	-0.82369	-210883	-483057	-100768	-207233	-644602	6577921	0.04	0.71095	0.21259	0.18366	0.17049	0.19682	0.08068	0.61048	0.59547	0.61710	0.51572	0.02829	0.00569	-0.02021	0.06397	0.03404	0.02211	0.00467	0.00533	0.00229	0.00288	0.00137	0.00319	0.00535	0.00482	0.00154	0.00162	0.00153	0.00260
28	45600001	45630000	758	0.167	-434344	0.63109	-173959	-538320	-0.94424	-220591	-662128	4888049	0.02	0.59745	0.02567	0.17749	0.13697	0.19281	0.05409	0.18852	0.16437	0.21256	0.11008	-0.01780	-0.00342	0.04783	0.00835	0.04792	0.04095	0.00499	0.00593	0.00264	0.00315	0.00151	0.00356	0.00523	0.00674	0.00230	0.00276	0.00211	0.00335
28	45630001	45660000	667	0.167	-509418	-0.95584	-237645	-584249	-105559	-222430	-656870	5744621	0.00	-0.32776	-0.01709	0.05922	0.09295	0.11151	-0.01072	0.07275	0.11060	0.13014	0.01702	-0.00268	0.00113	0.06097	-0.00003	0.06151	0.08614	0.00505	0.00513	0.00414	0.00366	0.00240	0.00497	0.00526	0.00549	0.00396	0.00350	0.00349	0.00511
28	46230001	46260000	1451	0.083	-448759	296130	-116992	-663348	0.77935	-0.83437	-1193829	5917533	0.02	-0.66838	0.02396	-0.00722	-0.02584	0.05385	0.00093	0.15818	0.07493	0.27319	0.22449	0.01240	0.02229	0.01020	0.09630	0.06393	-0.02679	0.00998	0.00998	0.00718	0.00803	0.00663	0.00606	0.01055	0.01148	0.00730	0.00948	0.00531	0.00555
29	30001	60000	942	0.334	-333221	469023	-0.20204	-554035	342650	-0.20851	-1321392	4752531	0.00	-0.91134	-0.01902	0.00969	-0.04835	0.01968	-0.04647	-0.00715	-0.04201	0.00747	-0.05187	-0.00961	-0.00606	-0.07831	-0.00228	-0.11130	-0.07814	0.00427	0.00363	0.00172	0.00520	0.00147	0.00169	0.00444	0.00261	0.00187	0.00336	0.00163	0.00187
29	2370001	2400000	585	0.216	-437345	-0.27176	-246326	-511261	-0.52674	-236781	-642955	5947198	0.03	-106802	0.30972	0.03130	0.21022	0.10113	0.09262	0.40787	0.50495	0.46959	0.41622	0.13532	0.01721	0.03551	0.08530	0.15827	0.12259	0.00310	0.00387	0.00291	0.00154	0.00199	0.00317	0.00364	0.00361	0.00294	0.00162	0.00221	0.00272
29	2430001	2460000	630	0.248	-534366	-0.72030	-252970	-519076	-0.06518	-160522	-624500	4847303	0.01	-122329	0.24621	0.01349	0.04453	0.01981	0.08861	0.38878	0.37485	0.41122	0.40985	0.04810	0.00611	0.13448	0.09021	0.08034	0.18247	0.00361	0.00421	0.00297	0.00321	0.00211	0.00252	0.00381	0.00474	0.00247	0.00265	0.00261	0.00188
29	2820001	2850000	755	0.288	-611497	-141928	-283532	-580737	-0.94218	-165404	-521353	5376965	0.01	0.14922	0.32963	0.02319	0.09534	0.04316	0.05258	0.29694	0.31686	0.35566	0.34000	0.05018	0.01952	0.04526	0.05373	0.07826	0.09618	0.00128	0.00424	0.00265	0.00289	0.00122	0.00128	0.00134	0.00525	0.00164	0.00172	0.00102	0.00135
29	3420001	3450000	686	0.211	-252422	112808	-0.95716	-476077	0.65816	-206564	-552671	4668987	0.02	-0.17336	0.35872	0.08086	0.04365	0.09533	0.15629	0.58573	0.34728	0.59468	0.65573	0.19598	0.04792	0.08710	0.20115	0.30413	0.02140	0.00591	0.00331	0.00269	0.00309	0.00204	0.00231	0.00618	0.00282	0.00244	0.00369	0.00242	0.00195
29	14520001	14550000	842	0.188	-611679	-0.98436	-282293	-509764	-101178	-244160	-560167	4792224	0.02	0.53524	0.12776	0.04370	0.02668	0.05727	0.01532	0.25805	0.25667	0.30991	0.26339	0.01453	0.08132	0.03477	0.02206	-0.00399	0.00413	0.00513	0.00680	0.00272	0.00404	0.00255	0.00412	0.00545	0.00751	0.00316	0.00324	0.00246	0.00363
29	26730001	26760000	569	0.000	-760194	161852	-0.44933	-462715	158236	-0.85626	-807281	5620656	0.03	-219013	0.26199	0.03359	0.04579	0.02109	0.06750	0.30115	0.33767	0.26064	0.14256	-0.00141	0.00697	0.07965	0.06422	0.10361	0.08293	0.00220	0.00392	0.00233	0.00223	0.00228	0.00264	0.00255	0.00401	0.00234	0.00196	0.00268	0.00289
29	36690001	36720000	459	0.250	-209860	126566	-0.25865	-535573	111980	-0.54817	-751368	5635149	0.01	-0.42265	0.27335	0.00576	0.05199	0.01771	0.00100	0.33987	0.32367	0.37616	0.28387	0.06599	-0.00770	0.01877	0.02133	-0.05336	-0.01348	0.00270	0.00303	0.00249	0.00243	0.00172	0.00284	0.00268	0.00338	0.00219	0.00231	0.00198	0.00251
29	36810001	36840000	592	0.250	-619597	324084	-202829	-502539	489109	-299303	-1423084	4668558	0.00	147844	0.26481	0.04484	0.03514	0.12374	-0.05745	0.41185	0.36386	0.45012	0.29482	0.02755	0.03682	-0.00614	0.03660	-0.01674	0.02324	0.00345	0.00443	0.00245	0.00300	0.00137	0.00325	0.00305	0.00504	0.00181	0.00231	0.00151	0.00282
29	37290001	37320000	500	0.167	-0.98969	138498	0.27265	-480892	-0.08625	-157734	-754602	6137811	0.00	106730	0.41659	0.07315	-0.00682	0.10552	-0.08306	0.62595	0.53685	0.65090	0.46267	0.05175	-0.02030	0.09695	0.07039	0.03364	0.13770	0.00308	0.00360	0.00119	0.00209	0.00031	0.00243	0.00254	0.00378	0.00064	0.00145	0.00038	0.00211
29	37350001	37380000	375	0.167	-238400	-0.20320	-131700	-521116	-166808	-246952	-740929	5381664	0.01	180337	0.48600	0.03210	-0.03796	0.03919	-0.07087	0.62212	0.52725	0.62571	0.50028	0.06314	-0.02566	0.09039	0.06393	-0.04596	0.09873	0.00244	0.00295	0.00041	0.00160	0.00033	0.00193	0.00159	0.00309	0.00047	0.00114	0.00045	0.00134
29	37380001	37410000	352	0.168	-357672	-0.76373	-159531	-762840	-0.47532	-341700	-751814	9456625	0.01	0.48453	0.38910	0.02502	-0.02021	0.04279	-0.01258	0.41418	0.47151	0.40601	0.51130	0.05798	-0.02534	0.15271	0.07298	-0.00280	0.17426	0.00231	0.00247	0.00121	0.00158	0.00104	0.00216	0.00211	0.00231	0.00182	0.00156	0.00180	0.00161
29	39570001	39600000	769	0.211	-465980	101381	-132197	-479322	0.27491	-138341	-713928	4939521	0.04	-179131	0.12155	0.01734	0.07775	0.01171	-0.04882	0.20274	0.21109	0.21603	0.15508	0.02434	-0.01603	-0.01595	0.02782	0.04619	-0.03537	0.00515	0.00498	0.00413	0.00368	0.00341	0.00466	0.00536	0.00518	0.00450	0.00402	0.00436	0.00512
29	39630001	39660000	540	0.167	-438952	-0.64046	-252820	-519876	-123426	-256544	-577449	5373272	0.04	-0.22075	0.00881	-0.05098	0.02266	-0.03408	-0.05821	0.05960	0.05926	0.05677	0.03985	0.04443	-0.02192	-0.03180	0.02204	0.04373	-0.02092	0.00274	0.00265	0.00300	0.00253	0.00257	0.00250	0.00276	0.00280	0.00276	0.00233	0.00280	0.00261
29	39780001	39810000	645	0.250	-370701	283521	-0.23572	-481133	272770	-122832	-1045579	474804	0.00	-133078	0.29906	0.00225	0.01297	0.00507	-0.03245	0.32224	0.29036	0.33857	0.35841	-0.00599	-0.01379	0.00969	-0.00784	0.00739	0.00708	0.00462	0.00345	0.00350	0.00370	0.00309	0.00335	0.00390	0.00425	0.00368	0.00374	0.00347	0.00297
29	42510001	42540000	1323	0.354	-627530	351406	-143842	-543648	579360	-0.10530	-1191947	4822214	0.04	-238398	0.58321	0.23320	0.02714	0.08045	-0.02490	0.37419	0.43275	0.44101	0.54224	0.11124	0.06029	0.15362	0.00915	-0.00431	0.00208	0.00866	0.01216	0.00874	0.01096	0.00945	0.00989	0.00772	0.01213	0.01199	0.01240	0.01199	0.00903
29	50850001	50880000	574	0.250	-535137	377599	-107556	-483812	388818	0.07251	-1471267	5082463	0.03	-284294	0.06183	0.02272	0.00976	0.03068	0.07380	0.25985	0.23294	0.25901	0.26829	0.04506	-0.02077	0.00938	0.07451	0.17052	-0.01579	0.00452	0.00442	0.00260	0.00348	0.00235	0.00329	0.00470	0.00472	0.00331	0.00313	0.00345	0.00386
