# Supplementary material for: Whole-genome sequencing reveals insights into the adaptation of French Charolais cattle to Cuban tropical conditions
Source: Genet Sel Evol. 2021 Jan 4;53:3. doi: 10.1186/s12711-020-00597-9 (PMC7784321; doi:10.1186/s12711-020-00597-9)
Supplement: Supplementary file 5 — Additional file 5: Table S3. Putative regulatory SNPs (rSNPs) located upstream of interesting genes. [file 12711_2020_597_MOESM5_ESM.xlsx]

## Sheet: Feuil1
Supplementary Table 3. Putative regulatory SNPs (rSNPs) located upstream of interesting genes.
dbSNP ID	BTA	Position	Gene	REF	ALT	Transcription factor	Database	Strand	TFBS_REF	TFBS_ALT	Matrix
rs109692098	23	27778251	CCHCR1	C	G	RSRFC4	Transfac3.2	+	27778250-27778265:GCTCTTTTAATTCATT	27778250-27778265:GGTCTTTTAATTCATT	M00026
rs109692098	23	27778251	CCHCR1	C	G	BR-C_Z1	Transfac3.2	-	27778249-27778266:TAATGAATTAAAAGAGCC	27778244-27778261:AATTAAAAGACCCAACAG	M00091
rs109692098	23	27778251	CCHCR1	C	G	MCM1	Transfac3.2	+	27778239-27778254:AATCCCTGTTGGCTCT	27778239-27778254:AATCCCTGTTGGGTCT	M00125
rs109692098	23	27778251	CCHCR1	C	G	HNF-3beta	Transfac3.2	+	27778242-27778253:CCCTGTTGGCTC	27778242-27778253:CCCTGTTGGGTC	M00131
rs109692098	23	27778251	CCHCR1	C	G	Tst-1	Transfac3.2	-	27778251-27778265:AATGAATTAAAAGAG	27778251-27778265:AATGAATTAAAAGAC	M00133
rs109692098	23	27778251	CCHCR1	C	G	PacC	Transfac3.2	-	27778239-27778255:AAGAGCCAACAGGGATT	27778239-27778255:AAGACCCAACAGGGATT	M00247
rs109692098	23	27778251	CCHCR1	C	G	2001-10-01	Transfac3.2	+	27778250-27778261:GCTCTTTTAATT	27778250-27778261:GGTCTTTTAATT	M00248
rs109692098	23	27778251	CCHCR1	C	G	Gfi-1	Transfac3.2	+	27778231-27778254:GCCGGCAGAATCCCTGTTGGCTCT	27778231-27778254:GCCGGCAGAATCCCTGTTGGGTCT	M00250
rs109692098	23	27778251	CCHCR1	C	G	Foxa2	Jaspar	+	27778245-27778256:TGTTGGCTCTTT	27778245-27778256:TGTTGGGTCTTT	MA0047.2
rs109692098	23	27778251	CCHCR1	C	G	NFYA	Jaspar	+	27778237-27778254:AGAATCCCTGTTGGCTCT	27778237-27778254:AGAATCCCTGTTGGGTCT	MA0060.2
rs109692098	23	27778251	CCHCR1	C	G	RXRA::VDR	Jaspar	+	27778249-27778263:GGCTCTTTTAATTCA	27778249-27778263:GGGTCTTTTAATTCA	MA0074.1
rs109692098	23	27778251	CCHCR1	C	G	FOXA1	Jaspar	+	27778241-27778255:TCCCTGTTGGCTCTT	27778241-27778255:TCCCTGTTGGGTCTT	MA0148.3
rs109692098	23	27778251	CCHCR1	C	G	NFIC	Jaspar	+	27778247-27778252:TTGGCT	27778247-27778252:TTGGGT	MA0161.1
rs109692098	23	27778251	CCHCR1	C	G	Trl	Jaspar	+	27778248-27778257:TGGCTCTTTT	27778248-27778257:TGGGTCTTTT	MA0205.1
rs109692098	23	27778251	CCHCR1	C	G	pan	Jaspar	+	27778247-27778260:TTGGCTCTTTTAAT	27778247-27778260:TTGGGTCTTTTAAT	MA0237.2
rs109692098	23	27778251	CCHCR1	C	G	ceh-10::ttx-3	Jaspar	+	27778246-27778259:GTTGGCTCTTTTAA	27778246-27778259:GTTGGGTCTTTTAA	MA0263.1
rs109692098	23	27778251	CCHCR1	C	G	DAL81	Jaspar	-	27778239-27778257:AAAAGAGCCAACAGGGATT	27778239-27778257:AAAAGACCCAACAGGGATT	MA0290.1
rs109692098	23	27778251	CCHCR1	C	G	RLM1	Jaspar	-	27778249-27778266:TAATGAATTAAAAGAGCC	27778249-27778266:TAATGAATTAAAAGACCC	MA0369.1
rs109692098	23	27778251	CCHCR1	C	G	SMP1	Jaspar	-	27778249-27778269:CTATAATGAATTAAAAGAGCC	27778249-27778269:CTATAATGAATTAAAAGACCC	MA0383.1
rs109692098	23	27778251	CCHCR1	C	G	SPT2	Jaspar	-	27778251-27778260:ATTAAAAGAG	27778251-27778260:ATTAAAAGAC	MA0387.1
rs109692098	23	27778251	CCHCR1	C	G	THI2	Jaspar	-	27778250-27778264:ATGAATTAAAAGAGC	27778250-27778264:ATGAATTAAAAGACC	MA0407.1
rs109692098	23	27778251	CCHCR1	C	G	tll	Jaspar	-	27778246-27778255:AAGAGCCAAC	27778246-27778255:AAGACCCAAC	MA0459.1
rs109692098	23	27778251	CCHCR1	C	G	TCF7L2	Jaspar	-	27778250-27778263:TGAATTAAAAGAGC	27778250-27778263:TGAATTAAAAGACC	MA0523.1
rs109692098	23	27778251	CCHCR1	C	G	EcR::usp	Jaspar	-	27778248-27778262:GAATTAAAAGAGCCA	27778248-27778262:GAATTAAAAGACCCA	MA0534.1
rs109692098	23	27778251	CCHCR1	C	G	pha-4	Jaspar	-	27778245-27778254:AGAGCCAACA	27778245-27778254:AGACCCAACA	MA0546.1
rs109692098	23	27778251	CCHCR1	C	G	RAV1	Jaspar	-	27778241-27778252:AGCCAACAGGGA	27778241-27778252:ACCCAACAGGGA	MA0582.1
rs109692098	23	27778251	CCHCR1	C	G	NFIA	Jaspar	-	27778245-27778254:AGAGCCAACA	27778245-27778254:AGACCCAACA	MA0670.1
rs109692098	23	27778251	CCHCR1	C	G	NFIX	Jaspar	-	27778246-27778254:AGAGCCAAC	27778246-27778254:AGACCCAAC	MA0671.1
rs109692098	23	27778251	CCHCR1	C	G	Nr2e1	Jaspar	-	27778247-27778255:AAGAGCCAA	27778247-27778255:AAGACCCAA	MA0676.1
rs109692098	23	27778251	CCHCR1	C	G	ZIC1	Jaspar	+	27778238-27778251:GAATCCCTGTTGGC	27778238-27778251:GAATCCCTGTTGGG	MA0696.1
rs109692098	23	27778251	CCHCR1	C	G	ZIC3	Jaspar	+	27778238-27778252:GAATCCCTGTTGGCT	27778238-27778252:GAATCCCTGTTGGGT	MA0697.1
rs109692098	23	27778251	CCHCR1	C	G	SCRT1	Jaspar	-	27778238-27778252:AGCCAACAGGGATTC	27778238-27778252:ACCCAACAGGGATTC	MA0743.1
rs109692098	23	27778251	CCHCR1	C	G	SCRT2	Jaspar	-	27778240-27778252:AGCCAACAGGGAT	27778240-27778252:ACCCAACAGGGAT	MA0744.1
rs109692098	23	27778251	CCHCR1	C	G	ZIC4	Jaspar	+	27778238-27778252:GAATCCCTGTTGGCT	27778238-27778252:GAATCCCTGTTGGGT	MA0751.1
rs109692098	23	27778251	CCHCR1	C	G	Alx4	Jaspar	-	27778251-27778267:ATAATGAATTAAAAGAG	27778251-27778267:ATAATGAATTAAAAGAC	MA0853.1
rs109692098	23	27778251	CCHCR1	C	G	Arx	Jaspar	+	27778251-27778267:CTCTTTTAATTCATTAT	27778251-27778267:GTCTTTTAATTCATTAT	MA0874.1
rs109692098	23	27778251	CCHCR1	C	G	Hmx1	Jaspar	-	27778251-27778267:ATAATGAATTAAAAGAG	27778251-27778267:ATAATGAATTAAAAGAC	MA0896.1
rs109692098	23	27778251	CCHCR1	C	G	Hmx2	Jaspar	-	27778251-27778267:ATAATGAATTAAAAGAG	27778251-27778267:ATAATGAATTAAAAGAC	MA0897.1
rs109692098	23	27778251	CCHCR1	C	G	Hmx3	Jaspar	-	27778251-27778267:ATAATGAATTAAAAGAG	27778251-27778267:ATAATGAATTAAAAGAC	MA0898.1
rs109692098	23	27778251	CCHCR1	C	G	Hoxd8	Jaspar	-	27778250-27778266:TAATGAATTAAAAGAGC	27778250-27778266:TAATGAATTAAAAGACC	MA0910.1
rs109692098	23	27778251	CCHCR1	C	G	CDF3	Jaspar	-	27778250-27778258:TAAAAGAGC	27778250-27778258:TAAAAGACC	MA0974.1
rs109692098	23	27778251	CCHCR1	C	G	DOF5.7	Jaspar	-	27778250-27778257:AAAAGAGC	27778250-27778257:AAAAGACC	MA0984.1
rs109692098	23	27778251	CCHCR1	C	G	MYB55	Jaspar	-	27778244-27778251:GCCAACAG	27778245-27778252:ACCCAACA	MA1041.1
rs109692098	23	27778251	CCHCR1	C	G	ARX	Hocomoco10	+	27778251-27778263:CTCTTTTAATTCA	27778251-27778263:GTCTTTTAATTCA	M01016
rs109692098	23	27778251	CCHCR1	C	G	ELF3	Hocomoco10	-	27778239-27778252:AGCCAACAGGGATT	27778239-27778252:ACCCAACAGGGATT	M01104
rs109692098	23	27778251	CCHCR1	C	G	FOXA1	Hocomoco10	+	27778244-27778256:CTGTTGGCTCTTT	27778244-27778256:CTGTTGGGTCTTT	M01142
rs109692098	23	27778251	CCHCR1	C	G	FOXA2	Hocomoco10	+	27778245-27778255:TGTTGGCTCTT	27778245-27778255:TGTTGGGTCTT	M01143
rs109692098	23	27778251	CCHCR1	C	G	FOXA3	Hocomoco10	+	27778244-27778256:CTGTTGGCTCTTT	27778244-27778256:CTGTTGGGTCTTT	M01144
rs109692098	23	27778251	CCHCR1	C	G	FOXD3	Hocomoco10	+	27778245-27778253:TGTTGGCTC	27778245-27778253:TGTTGGGTC	M01150
rs109692098	23	27778251	CCHCR1	C	G	FOXK1	Hocomoco10	+	27778245-27778256:TGTTGGCTCTTT	27778245-27778256:TGTTGGGTCTTT	M01159
rs109692098	23	27778251	CCHCR1	C	G	FOXL1	Hocomoco10	+	27778250-27778268:GCTCTTTTAATTCATTATA	27778250-27778268:GGTCTTTTAATTCATTATA	M01160
rs109692098	23	27778251	CCHCR1	C	G	GLI3	Hocomoco10	+	27778247-27778257:TTGGCTCTTTT	27778247-27778257:TTGGGTCTTTT	M01190
rs109692098	23	27778251	CCHCR1	C	G	GLIS1	Hocomoco10	+	27778242-27778254:CCCTGTTGGCTCT	27778242-27778254:CCCTGTTGGGTCT	M01191
rs109692098	23	27778251	CCHCR1	C	G	HXC10	Hocomoco10	+	27778245-27778263:TGTTGGCTCTTTTAATTCA	27778245-27778263:TGTTGGGTCTTTTAATTCA	M01249
rs109692098	23	27778251	CCHCR1	C	G	HXC6	Hocomoco10	+	27778251-27778265:CTCTTTTAATTCATT	27778251-27778265:GTCTTTTAATTCATT	M01253
rs109692098	23	27778251	CCHCR1	C	G	IRF5	Hocomoco10	-	27778243-27778262:GAATTAAAAGAGCCAACAGG	27778243-27778262:GAATTAAAAGACCCAACAGG	M01270
rs109692098	23	27778251	CCHCR1	C	G	LHX2	Hocomoco10	+	27778251-27778263:CTCTTTTAATTCA	27778251-27778263:GTCTTTTAATTCA	M01298
rs109692098	23	27778251	CCHCR1	C	G	LMX1B	Hocomoco10	-	27778245-27778262:GAATTAAAAGAGCCAACA	27778245-27778262:GAATTAAAAGACCCAACA	M01305
rs109692098	23	27778251	CCHCR1	C	G	MEF2D	Hocomoco10	+	27778250-27778261:GCTCTTTTAATT	27778250-27778261:GGTCTTTTAATT	M01322
rs109692098	23	27778251	CCHCR1	C	G	NFIA	Hocomoco10	+	27778246-27778252:GTTGGCT	27778246-27778252:GTTGGGT	M01363
rs109692098	23	27778251	CCHCR1	C	G	NKX61	Hocomoco10	-	27778251-27778269:CTATAATGAATTAAAAGAG	27778251-27778269:CTATAATGAATTAAAAGAC	M01379
rs109692098	23	27778251	CCHCR1	C	G	NR2E1	Hocomoco10	+	27778245-27778261:TGTTGGCTCTTTTAATT	27778245-27778261:TGTTGGGTCTTTTAATT	M01393
rs109692098	23	27778251	CCHCR1	C	G	ONEC2	Hocomoco10	+	27778251-27778271:CTCTTTTAATTCATTATAGCC	27778251-27778271:GTCTTTTAATTCATTATAGCC	M01406
rs109692098	23	27778251	CCHCR1	C	G	PO4F1	Hocomoco10	+	27778251-27778264:CTCTTTTAATTCAT	27778251-27778264:GTCTTTTAATTCAT	M01450
rs109692098	23	27778251	CCHCR1	C	G	SCRT2	Hocomoco10	-	27778240-27778252:AGCCAACAGGGAT	27778240-27778252:ACCCAACAGGGAT	M01498
rs109692098	23	27778251	CCHCR1	C	G	SHOX2	Hocomoco10	-	27778251-27778267:ATAATGAATTAAAAGAG	27778251-27778267:ATAATGAATTAAAAGAC	M01499
rs109692098	23	27778251	CCHCR1	C	G	SHOX	Hocomoco10	-	27778251-27778267:ATAATGAATTAAAAGAG	27778251-27778267:ATAATGAATTAAAAGAC	M01500
rs109692098	23	27778251	CCHCR1	C	G	TF7L2	Hocomoco10	+	27778250-27778262:GCTCTTTTAATTC	27778250-27778262:GGTCTTTTAATTC	M01568
rs109692098	23	27778251	CCHCR1	C	G	THAP1	Hocomoco10	+	27778230-27778251:GGCCGGCAGAATCCCTGTTGGC	27778230-27778251:GGCCGGCAGAATCCCTGTTGGG	M01579
rs109692098	23	27778251	CCHCR1	C	G	ZIC4	Hocomoco10	-	27778238-27778252:AGCCAACAGGGATTC	27778238-27778252:ACCCAACAGGGATTC	M01619
rs109692098	23	27778251	CCHCR1	C	G	ZN713	Hocomoco10	-	27778236-27778254:AGAGCCAACAGGGATTCTG	27778236-27778254:AGACCCAACAGGGATTCTG	M01636
rs519049613	23	28773550	GABBR1	C	A	c-Myb	Transfac3.2	-	28773545-28773562:GGGTGTAAGAGTGGGGGG	28773545-28773562:GGGTGTAAGAGTTGGGGG	M00004
rs519049613	23	28773550	GABBR1	C	A	Sp1	Transfac3.2	-	28773543-28773552:GTGGGGGGGT	28773541-28773550:TGGGGGGTGA	M00008
rs519049613	23	28773550	GABBR1	C	A	Hox-1.3	Transfac3.2	+	28773538-28773567:TCCTCACCCCCCCACTCTTACACCCCATCC	28773538-28773567:TCCTCACCCCCCAACTCTTACACCCCATCC	M00023
rs519049613	23	28773550	GABBR1	C	A	ADR1	Transfac3.2	-	28773546-28773551:TGGGGG	28773545-28773550:TGGGGG	M00048
rs519049613	23	28773550	GABBR1	C	A	MIG1	Transfac3.2	-	28773545-28773561:GGTGTAAGAGTGGGGGG	28773542-28773558:GTAAGAGTTGGGGGGTG	M00061
rs519049613	23	28773550	GABBR1	C	A	MZF1	Transfac3.2	-	28773546-28773553:AGTGGGGG	28773545-28773552:GTTGGGGG	M00083
rs519049613	23	28773550	GABBR1	C	A	MZF1	Transfac3.2	-	28773542-28773554:GAGTGGGGGGGTG	28773542-28773554:GAGTTGGGGGGTG	M00084
rs519049613	23	28773550	GABBR1	C	A	Tst-1	Transfac3.2	-	28773549-28773563:GGGGTGTAAGAGTGG	28773549-28773563:GGGGTGTAAGAGTTG	M00133
rs519049613	23	28773550	GABBR1	C	A	Lyf-1	Transfac3.2	-	28773544-28773552:GTGGGGGGG	28773544-28773552:GTTGGGGGG	M00141
rs519049613	23	28773550	GABBR1	C	A	SREBP-1	Transfac3.2	+	28773542-28773552:CACCCCCCCAC	28773542-28773552:CACCCCCCAAC	M00221
rs519049613	23	28773550	GABBR1	C	A	NGFI-C	Transfac3.2	-	28773545-28773556:AAGAGTGGGGGG	28773545-28773556:AAGAGTTGGGGG	M00244
rs519049613	23	28773550	GABBR1	C	A	Egr-3	Transfac3.2	-	28773545-28773556:AAGAGTGGGGGG	28773545-28773556:AAGAGTTGGGGG	M00245
rs519049613	23	28773550	GABBR1	C	A	Egr-2	Transfac3.2	-	28773545-28773556:AAGAGTGGGGGG	28773545-28773556:AAGAGTTGGGGG	M00246
rs519049613	23	28773550	GABBR1	C	A	RREB-1	Transfac3.2	+	28773539-28773552:CCTCACCCCCCCAC	28773539-28773552:CCTCACCCCCCAAC	M00257
rs519049613	23	28773550	GABBR1	C	A	RREB1	Jaspar	+	28773534-28773553:CTCCTCCTCACCCCCCCACT	28773534-28773553:CTCCTCCTCACCCCCCAACT	MA0073.1
rs519049613	23	28773550	GABBR1	C	A	RXRA::VDR	Jaspar	-	28773548-28773562:GGGTGTAAGAGTGGG	28773548-28773562:GGGTGTAAGAGTTGG	MA0074.1
rs519049613	23	28773550	GABBR1	C	A	Macho-1	Jaspar	-	28773542-28773550:GGGGGGGTG	28773542-28773550:TGGGGGGTG	MA0118.1
rs519049613	23	28773550	GABBR1	C	A	EGR1	Jaspar	+	28773542-28773555:CACCCCCCCACTCT	28773548-28773561:CCAACTCTTACACC	MA0162.2
rs519049613	23	28773550	GABBR1	C	A	PLAG1	Jaspar	-	28773550-28773563:GGGGTGTAAGAGTG	28773550-28773563:GGGGTGTAAGAGTT	MA0163.1
rs519049613	23	28773550	GABBR1	C	A	schlank	Jaspar	+	28773546-28773552:CCCCCAC	28773545-28773551:CCCCCAA	MA0193.1
rs519049613	23	28773550	GABBR1	C	A	ADR1	Jaspar	+	28773546-28773552:CCCCCAC	28773545-28773551:CCCCCAA	MA0268.1
rs519049613	23	28773550	GABBR1	C	A	AFT1	Jaspar	+	28773548-28773568:CCCACTCTTACACCCCATCCT	28773548-28773568:CCAACTCTTACACCCCATCCT	MA0269.1
rs519049613	23	28773550	GABBR1	C	A	MIG1	Jaspar	+	28773546-28773552:CCCCCAC	28773545-28773551:CCCCCAA	MA0337.1
rs519049613	23	28773550	GABBR1	C	A	MIG2	Jaspar	+	28773547-28773553:CCCCACT	28773544-28773550:CCCCCCA	MA0338.1
rs519049613	23	28773550	GABBR1	C	A	MIG3	Jaspar	+	28773547-28773553:CCCCACT	28773544-28773550:CCCCCCA	MA0339.1
rs519049613	23	28773550	GABBR1	C	A	RAP1	Jaspar	+	28773550-28773559:CACTCTTACA	28773550-28773559:AACTCTTACA	MA0359.1
rs519049613	23	28773550	GABBR1	C	A	YGR067C	Jaspar	+	28773546-28773559:CCCCCACTCTTACA	28773543-28773556:ACCCCCCAACTCTT	MA0425.1
rs519049613	23	28773550	GABBR1	C	A	TDA9	Jaspar	+	28773546-28773554:CCCCCACTC	28773543-28773551:ACCCCCCAA	MA0431.1
rs519049613	23	28773550	GABBR1	C	A	YPR022C	Jaspar	+	28773547-28773553:CCCCACT	28773546-28773552:CCCCAAC	MA0436.1
rs519049613	23	28773550	GABBR1	C	A	ZMS1	Jaspar	+	28773545-28773553:CCCCCCACT	28773542-28773550:CACCCCCCA	MA0441.1
rs519049613	23	28773550	GABBR1	C	A	btd	Jaspar	-	28773544-28773553:AGTGGGGGGG	28773541-28773550:TGGGGGGTGA	MA0443.1
rs519049613	23	28773550	GABBR1	C	A	opa	Jaspar	+	28773543-28773554:ACCCCCCCACTC	28773543-28773554:ACCCCCCAACTC	MA0456.1
rs519049613	23	28773550	GABBR1	C	A	NR2C2	Jaspar	-	28773541-28773555:AGAGTGGGGGGGTGA	28773541-28773555:AGAGTTGGGGGGTGA	MA0504.1
rs519049613	23	28773550	GABBR1	C	A	SMAD2::SMAD3::SMAD4	Jaspar	+	28773550-28773562:CACTCTTACACCC	28773550-28773562:AACTCTTACACCC	MA0513.1
rs519049613	23	28773550	GABBR1	C	A	SP2	Jaspar	+	28773538-28773552:TCCTCACCCCCCCAC	28773538-28773552:TCCTCACCCCCCAAC	MA0516.1
rs519049613	23	28773550	GABBR1	C	A	ZNF263	Jaspar	-	28773544-28773564:TGGGGTGTAAGAGTGGGGGGG	28773535-28773555:AGAGTTGGGGGGTGAGGAGGA	MA0528.1
rs519049613	23	28773550	GABBR1	C	A	Six3	Jaspar	-	28773550-28773566:GATGGGGTGTAAGAGTG	28773550-28773566:GATGGGGTGTAAGAGTT	MA0631.1
rs519049613	23	28773550	GABBR1	C	A	ZBTB7B	Jaspar	+	28773541-28773552:TCACCCCCCCAC	28773541-28773552:TCACCCCCCAAC	MA0694.1
rs519049613	23	28773550	GABBR1	C	A	ZBTB7C	Jaspar	+	28773541-28773552:TCACCCCCCCAC	28773541-28773552:TCACCCCCCAAC	MA0695.1
rs519049613	23	28773550	GABBR1	C	A	ZIC1	Jaspar	+	28773543-28773556:ACCCCCCCACTCTT	28773543-28773556:ACCCCCCAACTCTT	MA0696.1
rs519049613	23	28773550	GABBR1	C	A	ZIC3	Jaspar	+	28773543-28773557:ACCCCCCCACTCTTA	28773542-28773556:CACCCCCCAACTCTT	MA0697.1
rs519049613	23	28773550	GABBR1	C	A	EGR3	Jaspar	+	28773541-28773555:TCACCCCCCCACTCT	28773541-28773555:TCACCCCCCAACTCT	MA0732.1
rs519049613	23	28773550	GABBR1	C	A	EGR4	Jaspar	+	28773539-28773554:CCTCACCCCCCCACTC	28773537-28773552:CTCCTCACCCCCCAAC	MA0733.1
rs519049613	23	28773550	GABBR1	C	A	KLF16	Jaspar	+	28773542-28773552:CACCCCCCCAC	28773540-28773550:CTCACCCCCCA	MA0741.1
rs519049613	23	28773550	GABBR1	C	A	SP3	Jaspar	+	28773540-28773550:CTCACCCCCCC	28773540-28773550:CTCACCCCCCA	MA0746.1
rs519049613	23	28773550	GABBR1	C	A	SP8	Jaspar	+	28773542-28773553:CACCCCCCCACT	28773542-28773553:CACCCCCCAACT	MA0747.1
rs519049613	23	28773550	GABBR1	C	A	ZNF740	Jaspar	+	28773543-28773552:ACCCCCCCAC	28773543-28773552:ACCCCCCAAC	MA0753.1
rs519049613	23	28773550	GABBR1	C	A	E2F8	Jaspar	+	28773541-28773552:TCACCCCCCCAC	28773541-28773552:TCACCCCCCAAC	MA0865.1
rs519049613	23	28773550	GABBR1	C	A	ASCL2	Hocomoco10	-	28773543-28773556:AAGAGTGGGGGGGT	28773543-28773556:AAGAGTTGGGGGGT	M01017
rs519049613	23	28773550	GABBR1	C	A	CLOCK	Hocomoco10	-	28773543-28773562:GGGTGTAAGAGTGGGGGGGT	28773543-28773562:GGGTGTAAGAGTTGGGGGGT	M01055
rs519049613	23	28773550	GABBR1	C	A	EGR1	Hocomoco10	-	28773533-28773550:GGGGGGGTGAGGAGGAGG	28773533-28773550:TGGGGGGTGAGGAGGAGG	M01095
rs519049613	23	28773550	GABBR1	C	A	EGR1	Hocomoco10	-	28773541-28773551:TGGGGGGGTGA	28773541-28773551:TTGGGGGGTGA	M01096
rs519049613	23	28773550	GABBR1	C	A	EGR2	Hocomoco10	-	28773545-28773555:AGAGTGGGGGG	28773545-28773555:AGAGTTGGGGG	M01097
rs519049613	23	28773550	GABBR1	C	A	EGR3	Hocomoco10	-	28773545-28773555:AGAGTGGGGGG	28773545-28773555:AGAGTTGGGGG	M01098
rs519049613	23	28773550	GABBR1	C	A	EGR4	Hocomoco10	-	28773543-28773553:AGTGGGGGGGT	28773543-28773553:AGTTGGGGGGT	M01099
rs519049613	23	28773550	GABBR1	C	A	EPAS1	Hocomoco10	-	28773540-28773552:GTGGGGGGGTGAG	28773540-28773552:GTTGGGGGGTGAG	M01112
rs519049613	23	28773550	GABBR1	C	A	FOXK1	Hocomoco10	-	28773543-28773554:GAGTGGGGGGGT	28773542-28773553:AGTTGGGGGGTG	M01159
rs519049613	23	28773550	GABBR1	C	A	GLI1	Hocomoco10	-	28773542-28773552:GTGGGGGGGTG	28773541-28773551:TTGGGGGGTGA	M01188
rs519049613	23	28773550	GABBR1	C	A	GLI3	Hocomoco10	-	28773542-28773552:GTGGGGGGGTG	28773541-28773551:TTGGGGGGTGA	M01190
rs519049613	23	28773550	GABBR1	C	A	GLIS1	Hocomoco10	-	28773542-28773554:GAGTGGGGGGGTG	28773541-28773553:AGTTGGGGGGTGA	M01191
rs519049613	23	28773550	GABBR1	C	A	GLIS2	Hocomoco10	-	28773543-28773556:AAGAGTGGGGGGGT	28773542-28773555:AGAGTTGGGGGGTG	M01192
rs519049613	23	28773550	GABBR1	C	A	GLIS3	Hocomoco10	-	28773543-28773552:GTGGGGGGGT	28773542-28773551:TTGGGGGGTG	M01193
rs519049613	23	28773550	GABBR1	C	A	IKZF1	Hocomoco10	-	28773545-28773552:GTGGGGGG	28773544-28773551:TTGGGGGG	M01264
rs519049613	23	28773550	GABBR1	C	A	IRX2	Hocomoco10	-	28773540-28773558:GTAAGAGTGGGGGGGTGAG	28773540-28773558:GTAAGAGTTGGGGGGTGAG	M01274
rs519049613	23	28773550	GABBR1	C	A	KLF13	Hocomoco10	-	28773540-28773550:GGGGGGGTGAG	28773540-28773550:TGGGGGGTGAG	M01287
rs519049613	23	28773550	GABBR1	C	A	KLF14	Hocomoco10	-	28773540-28773552:GTGGGGGGGTGAG	28773538-28773550:TGGGGGGTGAGGA	M01288
rs519049613	23	28773550	GABBR1	C	A	KLF15	Hocomoco10	-	28773537-28773553:AGTGGGGGGGTGAGGAG	28773537-28773553:AGTTGGGGGGTGAGGAG	M01289
rs519049613	23	28773550	GABBR1	C	A	KLF16	Hocomoco10	-	28773546-28773564:TGGGGTGTAAGAGTGGGGG	28773546-28773564:TGGGGTGTAAGAGTTGGGG	M01290
rs519049613	23	28773550	GABBR1	C	A	KLF1	Hocomoco10	-	28773546-28773556:AAGAGTGGGGG	28773545-28773555:AGAGTTGGGGG	M01291
rs519049613	23	28773550	GABBR1	C	A	KLF4	Hocomoco10	-	28773546-28773555:AGAGTGGGGG	28773545-28773554:GAGTTGGGGG	M01293
rs519049613	23	28773550	GABBR1	C	A	KLF8	Hocomoco10	-	28773542-28773550:GGGGGGGTG	28773542-28773550:TGGGGGGTG	M01295
rs519049613	23	28773550	GABBR1	C	A	MAFA	Hocomoco10	+	28773537-28773557:CTCCTCACCCCCCCACTCTTA	28773537-28773557:CTCCTCACCCCCCAACTCTTA	M01306
rs519049613	23	28773550	GABBR1	C	A	MAZ	Hocomoco10	-	28773533-28773554:GAGTGGGGGGGTGAGGAGGAGG	28773532-28773553:AGTTGGGGGGTGAGGAGGAGGA	M01315
rs519049613	23	28773550	GABBR1	C	A	MNT	Hocomoco10	-	28773548-28773563:GGGGTGTAAGAGTGGG	28773548-28773563:GGGGTGTAAGAGTTGG	M01334
rs519049613	23	28773550	GABBR1	C	A	MZF1	Hocomoco10	-	28773542-28773550:GGGGGGGTG	28773542-28773550:TGGGGGGTG	M01348
rs519049613	23	28773550	GABBR1	C	A	NR0B1	Hocomoco10	-	28773545-28773554:GAGTGGGGGG	28773545-28773554:GAGTTGGGGG	M01383
rs519049613	23	28773550	GABBR1	C	A	PKNX2	Hocomoco10	-	28773539-28773551:TGGGGGGGTGAGG	28773539-28773551:TTGGGGGGTGAGG	M01439
rs519049613	23	28773550	GABBR1	C	A	PLAG1	Hocomoco10	-	28773534-28773550:GGGGGGGTGAGGAGGAG	28773534-28773550:TGGGGGGTGAGGAGGAG	M01440
rs519049613	23	28773550	GABBR1	C	A	PLAG1	Hocomoco10	-	28773541-28773553:AGTGGGGGGGTGA	28773541-28773553:AGTTGGGGGGTGA	M01441
rs519049613	23	28773550	GABBR1	C	A	PROX1	Hocomoco10	-	28773539-28773555:AGAGTGGGGGGGTGAGG	28773544-28773560:GTGTAAGAGTTGGGGGG	M01467
rs519049613	23	28773550	GABBR1	C	A	PURA	Hocomoco10	-	28773537-28773553:AGTGGGGGGGTGAGGAG	28773539-28773555:AGAGTTGGGGGGTGAGG	M01471
rs519049613	23	28773550	GABBR1	C	A	RREB1	Hocomoco10	-	28773535-28773556:AAGAGTGGGGGGGTGAGGAGGA	28773543-28773564:TGGGGTGTAAGAGTTGGGGGGT	M01489
rs519049613	23	28773550	GABBR1	C	A	SP1	Hocomoco10	-	28773535-28773553:AGTGGGGGGGTGAGGAGGA	28773535-28773553:AGTTGGGGGGTGAGGAGGA	M01523
rs519049613	23	28773550	GABBR1	C	A	SP2	Hocomoco10	-	28773530-28773551:TGGGGGGGTGAGGAGGAGGAGG	28773539-28773560:GTGTAAGAGTTGGGGGGTGAGG	M01525
rs519049613	23	28773550	GABBR1	C	A	SP3	Hocomoco10	-	28773531-28773550:GGGGGGGTGAGGAGGAGGAG	28773531-28773550:TGGGGGGTGAGGAGGAGGAG	M01526
rs519049613	23	28773550	GABBR1	C	A	SP4	Hocomoco10	-	28773529-28773550:GGGGGGGTGAGGAGGAGGAGGA	28773529-28773550:TGGGGGGTGAGGAGGAGGAGGA	M01527
rs519049613	23	28773550	GABBR1	C	A	SPI1	Hocomoco10	-	28773539-28773555:AGAGTGGGGGGGTGAGG	28773539-28773555:AGAGTTGGGGGGTGAGG	M01529
rs519049613	23	28773550	GABBR1	C	A	SPIC	Hocomoco10	-	28773544-28773556:AAGAGTGGGGGGG	28773543-28773555:AGAGTTGGGGGGT	M01531
rs519049613	23	28773550	GABBR1	C	A	SPZ1	Hocomoco10	-	28773548-28773563:GGGGTGTAAGAGTGGG	28773548-28773563:GGGGTGTAAGAGTTGG	M01532
rs519049613	23	28773550	GABBR1	C	A	SRBP1	Hocomoco10	-	28773540-28773550:GGGGGGGTGAG	28773540-28773550:TGGGGGGTGAG	M01533
rs519049613	23	28773550	GABBR1	C	A	SRBP2	Hocomoco10	-	28773539-28773551:TGGGGGGGTGAGG	28773539-28773551:TTGGGGGGTGAGG	M01534
rs519049613	23	28773550	GABBR1	C	A	TBX15	Hocomoco10	-	28773533-28773551:TGGGGGGGTGAGGAGGAGG	28773533-28773551:TTGGGGGGTGAGGAGGAGG	M01551
rs519049613	23	28773550	GABBR1	C	A	TBX1	Hocomoco10	-	28773535-28773554:GAGTGGGGGGGTGAGGAGGA	28773535-28773554:GAGTTGGGGGGTGAGGAGGA	M01553
rs519049613	23	28773550	GABBR1	C	A	TBX20	Hocomoco10	-	28773540-28773556:AAGAGTGGGGGGGTGAG	28773540-28773556:AAGAGTTGGGGGGTGAG	M01554
rs519049613	23	28773550	GABBR1	C	A	TFDP1	Hocomoco10	-	28773530-28773551:TGGGGGGGTGAGGAGGAGGAGG	28773530-28773551:TTGGGGGGTGAGGAGGAGGAGG	M01571
rs519049613	23	28773550	GABBR1	C	A	VDR	Hocomoco10	-	28773548-28773563:GGGGTGTAAGAGTGGG	28773548-28773563:GGGGTGTAAGAGTTGG	M01595
rs519049613	23	28773550	GABBR1	C	A	WT1	Hocomoco10	-	28773542-28773554:GAGTGGGGGGGTG	28773538-28773550:TGGGGGGTGAGGA	M01600
rs519049613	23	28773550	GABBR1	C	A	ZBT7A	Hocomoco10	-	28773537-28773553:AGTGGGGGGGTGAGGAG	28773537-28773553:AGTTGGGGGGTGAGGAG	M01606
rs519049613	23	28773550	GABBR1	C	A	ZBTB4	Hocomoco10	-	28773543-28773557:TAAGAGTGGGGGGGT	28773543-28773557:TAAGAGTTGGGGGGT	M01609
rs519049613	23	28773550	GABBR1	C	A	ZIC1	Hocomoco10	-	28773542-28773550:GGGGGGGTG	28773542-28773550:TGGGGGGTG	M01616
rs519049613	23	28773550	GABBR1	C	A	ZIC2	Hocomoco10	-	28773542-28773550:GGGGGGGTG	28773542-28773550:TGGGGGGTG	M01617
rs519049613	23	28773550	GABBR1	C	A	ZIC3	Hocomoco10	-	28773542-28773550:GGGGGGGTG	28773542-28773550:TGGGGGGTG	M01618
rs519049613	23	28773550	GABBR1	C	A	ZIC4	Hocomoco10	-	28773543-28773557:TAAGAGTGGGGGGGT	28773543-28773557:TAAGAGTTGGGGGGT	M01619
rs519049613	23	28773550	GABBR1	C	A	ZN148	Hocomoco10	-	28773537-28773551:TGGGGGGGTGAGGAG	28773537-28773551:TTGGGGGGTGAGGAG	M01623
rs519049613	23	28773550	GABBR1	C	A	ZN219	Hocomoco10	-	28773541-28773552:GTGGGGGGGTGA	28773543-28773554:GAGTTGGGGGGT	M01624
rs519049613	23	28773550	GABBR1	C	A	ZN524	Hocomoco10	-	28773545-28773562:GGGTGTAAGAGTGGGGGG	28773545-28773562:GGGTGTAAGAGTTGGGGG	M01632
rs519049613	23	28773550	GABBR1	C	A	ZN589	Hocomoco10	+	28773548-28773563:CCCACTCTTACACCCC	28773548-28773563:CCAACTCTTACACCCC	M01633
rs519049613	23	28773550	GABBR1	C	A	ZN639	Hocomoco10	-	28773533-28773552:GTGGGGGGGTGAGGAGGAGG	28773533-28773552:GTTGGGGGGTGAGGAGGAGG	M01634
rs519049613	23	28773550	GABBR1	C	A	ZN740	Hocomoco10	-	28773540-28773553:AGTGGGGGGGTGAG	28773538-28773551:TTGGGGGGTGAGGA	M01637
rs110831902	23	28773668	GABBR1	T	C	RSRFC4	Transfac3.2	-	28773667-28773682:ATTCTAGTTATCAAAG	28773667-28773682:ATTCTAGTTATCAAGG	M00026
rs110831902	23	28773668	GABBR1	T	C	GCN4	Transfac3.2	+	28773648-28773674:TGGGGTTCAAGGTCTCATCCTTTGATA	28773648-28773674:TGGGGTTCAAGGTCTCATCCCTTGATA	M00038
rs110831902	23	28773668	GABBR1	T	C	c-Ets-1(p54)	Transfac3.2	-	28773660-28773672:TCAAAGGATGAGA	28773660-28773672:TCAAGGGATGAGA	M00074
rs110831902	23	28773668	GABBR1	T	C	GATA-1	Transfac3.2	+	28773666-28773679:CCTTTGATAACTAG	28773666-28773679:CCCTTGATAACTAG	M00127
rs110831902	23	28773668	GABBR1	T	C	ARP-1	Transfac3.2	+	28773662-28773677:TCATCCTTTGATAACT	28773662-28773677:TCATCCCTTGATAACT	M00155
rs110831902	23	28773668	GABBR1	T	C	SRY	Transfac3.2	-	28773665-28773676:GTTATCAAAGGA	28773665-28773676:GTTATCAAGGGA	M00160
rs110831902	23	28773668	GABBR1	T	C	SREBP-1	Transfac3.2	+	28773663-28773673:CATCCTTTGAT	28773663-28773673:CATCCCTTGAT	M00220
rs110831902	23	28773668	GABBR1	T	C	cap	Transfac3.2	+	28773662-28773669:TCATCCTT	28773662-28773669:TCATCCCT	M00253
rs110831902	23	28773668	GABBR1	T	C	SRY	Jaspar	-	28773668-28773676:GTTATCAAA	28773668-28773676:GTTATCAAG	MA0084.1
rs110831902	23	28773668	GABBR1	T	C	HLTF	Jaspar	+	28773664-28773673:ATCCTTTGAT	28773664-28773673:ATCCCTTGAT	MA0109.1
rs110831902	23	28773668	GABBR1	T	C	GATA1::TAL1	Jaspar	-	28773659-28773676:GTTATCAAAGGATGAGAC	28773659-28773676:GTTATCAAGGGATGAGAC	MA0140.2
rs110831902	23	28773668	GABBR1	T	C	Sox2	Jaspar	+	28773666-28773673:CCTTTGAT	28773666-28773673:CCCTTGAT	MA0143.3
rs110831902	23	28773668	GABBR1	T	C	Arid3a	Jaspar	-	28773668-28773673:ATCAAA	28773668-28773673:ATCAAG	MA0151.1
rs110831902	23	28773668	GABBR1	T	C	EBF1	Jaspar	+	28773663-28773676:CATCCTTTGATAAC	28773663-28773676:CATCCCTTGATAAC	MA0154.3
rs110831902	23	28773668	GABBR1	T	C	exd	Jaspar	+	28773667-28773674:CTTTGATA	28773667-28773674:CCTTGATA	MA0222.1
rs110831902	23	28773668	GABBR1	T	C	pan	Jaspar	+	28773660-28773673:TCTCATCCTTTGAT	28773660-28773673:TCTCATCCCTTGAT	MA0237.2
rs110831902	23	28773668	GABBR1	T	C	TOD6	Jaspar	+	28773653-28773673:TTCAAGGTCTCATCCTTTGAT	28773653-28773673:TTCAAGGTCTCATCCCTTGAT	MA0350.1
rs110831902	23	28773668	GABBR1	T	C	DOT6	Jaspar	+	28773653-28773673:TTCAAGGTCTCATCCTTTGAT	28773653-28773673:TTCAAGGTCTCATCCCTTGAT	MA0351.1
rs110831902	23	28773668	GABBR1	T	C	Kr	Jaspar	+	28773660-28773673:TCTCATCCTTTGAT	28773660-28773673:TCTCATCCCTTGAT	MA0452.2
rs110831902	23	28773668	GABBR1	T	C	ttk	Jaspar	-	28773661-28773669:AAGGATGAG	28773661-28773669:AGGGATGAG	MA0460.1
rs110831902	23	28773668	GABBR1	T	C	Crx	Jaspar	-	28773661-28773671:CAAAGGATGAG	28773661-28773671:CAAGGGATGAG	MA0467.1
rs110831902	23	28773668	GABBR1	T	C	JUND(var.2)	Jaspar	-	28773655-28773669:AAGGATGAGACCTTG	28773655-28773669:AGGGATGAGACCTTG	MA0492.1
rs110831902	23	28773668	GABBR1	T	C	TCF7L2	Jaspar	-	28773664-28773677:AGTTATCAAAGGAT	28773664-28773677:AGTTATCAAGGGAT	MA0523.1
rs110831902	23	28773668	GABBR1	T	C	skn-1	Jaspar	-	28773657-28773671:CAAAGGATGAGACCT	28773657-28773671:CAAGGGATGAGACCT	MA0547.1
rs110831902	23	28773668	GABBR1	T	C	MLX	Jaspar	-	28773664-28773673:ATCAAAGGAT	28773664-28773673:ATCAAGGGAT	MA0663.1
rs110831902	23	28773668	GABBR1	T	C	Pitx1	Jaspar	+	28773661-28773668:CTCATCCT	28773661-28773668:CTCATCCC	MA0682.1
rs110831902	23	28773668	GABBR1	T	C	ZNF410	Jaspar	+	28773661-28773677:CTCATCCTTTGATAACT	28773661-28773677:CTCATCCCTTGATAACT	MA0752.1
rs110831902	23	28773668	GABBR1	T	C	LEF1	Jaspar	-	28773663-28773677:AGTTATCAAAGGATG	28773663-28773677:AGTTATCAAGGGATG	MA0768.1
rs110831902	23	28773668	GABBR1	T	C	Tcf7	Jaspar	-	28773666-28773677:AGTTATCAAAGG	28773666-28773677:AGTTATCAAGGG	MA0769.1
rs110831902	23	28773668	GABBR1	T	C	NCU00019	Jaspar	-	28773668-28773679:CTAGTTATCAAA	28773668-28773679:CTAGTTATCAAG	MA0929.1
rs110831902	23	28773668	GABBR1	T	C	AIRE	Hocomoco10	-	28773662-28773679:CTAGTTATCAAAGGATGA	28773662-28773679:CTAGTTATCAAGGGATGA	M01002
rs110831902	23	28773668	GABBR1	T	C	BARX1	Hocomoco10	+	28773662-28773678:TCATCCTTTGATAACTA	28773662-28773678:TCATCCCTTGATAACTA	M01027
rs110831902	23	28773668	GABBR1	T	C	ETS1	Hocomoco10	-	28773662-28773670:AAAGGATGA	28773662-28773670:AAGGGATGA	M01123
rs110831902	23	28773668	GABBR1	T	C	GATA3	Hocomoco10	+	28773668-28773678:TTTGATAACTA	28773668-28773678:CTTGATAACTA	M01175
rs110831902	23	28773668	GABBR1	T	C	GATA4	Hocomoco10	+	28773668-28773676:TTTGATAAC	28773668-28773676:CTTGATAAC	M01176
rs110831902	23	28773668	GABBR1	T	C	GATA5	Hocomoco10	+	28773666-28773682:CCTTTGATAACTAGAAT	28773666-28773682:CCCTTGATAACTAGAAT	M01177
rs110831902	23	28773668	GABBR1	T	C	GSC2	Hocomoco10	-	28773660-28773670:AAAGGATGAGA	28773660-28773670:AAGGGATGAGA	M01196
rs110831902	23	28773668	GABBR1	T	C	GSC	Hocomoco10	-	28773660-28773670:AAAGGATGAGA	28773660-28773670:AAGGGATGAGA	M01197
rs110831902	23	28773668	GABBR1	T	C	HBP1	Hocomoco10	+	28773664-28773672:ATCCTTTGA	28773664-28773672:ATCCCTTGA	M01201
rs110831902	23	28773668	GABBR1	T	C	LEF1	Hocomoco10	+	28773667-28773673:CTTTGAT	28773667-28773673:CCTTGAT	M01297
rs110831902	23	28773668	GABBR1	T	C	NANOG	Hocomoco10	+	28773666-28773682:CCTTTGATAACTAGAAT	28773666-28773682:CCCTTGATAACTAGAAT	M01349
rs110831902	23	28773668	GABBR1	T	C	NKX21	Hocomoco10	-	28773664-28773673:ATCAAAGGAT	28773664-28773673:ATCAAGGGAT	M01372
rs110831902	23	28773668	GABBR1	T	C	NKX28	Hocomoco10	-	28773665-28773673:ATCAAAGGA	28773665-28773673:ATCAAGGGA	M01376
rs110831902	23	28773668	GABBR1	T	C	OTX2	Hocomoco10	-	28773659-28773673:ATCAAAGGATGAGAC	28773659-28773673:ATCAAGGGATGAGAC	M01409
rs110831902	23	28773668	GABBR1	T	C	PITX3	Hocomoco10	-	28773661-28773678:TAGTTATCAAAGGATGAG	28773661-28773678:TAGTTATCAAGGGATGAG	M01437
rs110831902	23	28773668	GABBR1	T	C	RFX3	Hocomoco10	-	28773664-28773677:AGTTATCAAAGGAT	28773664-28773677:AGTTATCAAGGGAT	M01483
rs110831902	23	28773668	GABBR1	T	C	RHXF1	Hocomoco10	-	28773660-28773670:AAAGGATGAGA	28773660-28773670:AAGGGATGAGA	M01486
rs110831902	23	28773668	GABBR1	T	C	SOX10	Hocomoco10	+	28773666-28773672:CCTTTGA	28773666-28773672:CCCTTGA	M01508
rs110831902	23	28773668	GABBR1	T	C	SOX2	Hocomoco10	+	28773666-28773681:CCTTTGATAACTAGAA	28773666-28773681:CCCTTGATAACTAGAA	M01516
rs110831902	23	28773668	GABBR1	T	C	TBX20	Hocomoco10	-	28773661-28773677:AGTTATCAAAGGATGAG	28773661-28773677:AGTTATCAAGGGATGAG	M01554
rs110831902	23	28773668	GABBR1	T	C	TCF7	Hocomoco10	-	28773664-28773675:TTATCAAAGGAT	28773664-28773675:TTATCAAGGGAT	M01560
rs110831902	23	28773668	GABBR1	T	C	TF7L2	Hocomoco10	+	28773664-28773676:ATCCTTTGATAAC	28773664-28773676:ATCCCTTGATAAC	M01568
rs110831902	23	28773668	GABBR1	T	C	ZFHX3	Hocomoco10	+	28773668-28773678:TTTGATAACTA	28773668-28773678:CTTGATAACTA	M01614
rs110831902	23	28773668	GABBR1	T	C	ZN410	Hocomoco10	-	28773662-28773674:TATCAAAGGATGA	28773662-28773674:TATCAAGGGATGA	M01630
rs209914308	23	28773733	GABBR1	C	G	Brachyury	Transfac3.2	+	28773711-28773734:GACCTGGAAACCAGGTTTTACACC	28773711-28773734:GACCTGGAAACCAGGTTTTACAGC	M00150
rs209914308	23	28773733	GABBR1	C	G	ARP-1	Transfac3.2	+	28773729-28773744:TACACCCTTGATATTT	28773729-28773744:TACAGCCTTGATATTT	M00155
rs209914308	23	28773733	GABBR1	C	G	TATA	Transfac3.2	-	28773725-28773734:GGTGTAAAAC	28773725-28773734:GCTGTAAAAC	M00216
rs209914308	23	28773733	GABBR1	C	G	CG11617	Jaspar	+	28773727-28773733:TTTACAC	28773727-28773733:TTTACAG	MA0173.1
rs209914308	23	28773733	GABBR1	C	G	cad	Jaspar	-	28773725-28773735:GGGTGTAAAAC	28773725-28773735:GGCTGTAAAAC	MA0216.2
rs209914308	23	28773733	GABBR1	C	G	AFT1	Jaspar	+	28773721-28773741:CCAGGTTTTACACCCTTGATA	28773721-28773741:CCAGGTTTTACAGCCTTGATA	MA0269.1
rs209914308	23	28773733	GABBR1	C	G	AFT2	Jaspar	+	28773729-28773736:TACACCCT	28773729-28773736:TACAGCCT	MA0270.1
rs209914308	23	28773733	GABBR1	C	G	GIS1	Jaspar	+	28773732-28773740:ACCCTTGAT	28773732-28773740:AGCCTTGAT	MA0306.1
rs209914308	23	28773733	GABBR1	C	G	HMRA2	Jaspar	-	28773727-28773734:GGTGTAAA	28773727-28773734:GCTGTAAA	MA0318.1
rs209914308	23	28773733	GABBR1	C	G	USV1	Jaspar	+	28773726-28773745:TTTTACACCCTTGATATTTG	28773727-28773746:TTTACAGCCTTGATATTTGA	MA0413.1
rs209914308	23	28773733	GABBR1	C	G	YPR015C	Jaspar	-	28773719-28773738:CAAGGGTGTAAAACCTGGTT	28773719-28773738:CAAGGCTGTAAAACCTGGTT	MA0435.1
rs209914308	23	28773733	GABBR1	C	G	Kr	Jaspar	+	28773727-28773740:TTTACACCCTTGAT	28773727-28773740:TTTACAGCCTTGAT	MA0452.2
rs209914308	23	28773733	GABBR1	C	G	CDX2	Jaspar	-	28773726-28773736:AGGGTGTAAAA	28773726-28773736:AGGCTGTAAAA	MA0465.1
rs209914308	23	28773733	GABBR1	C	G	Hoxc9	Jaspar	-	28773723-28773735:GGGTGTAAAACCT	28773723-28773735:GGCTGTAAAACCT	MA0485.1
rs209914308	23	28773733	GABBR1	C	G	Nr5a2	Jaspar	-	28773729-28773743:AATATCAAGGGTGTA	28773729-28773743:AATATCAAGGCTGTA	MA0505.1
rs209914308	23	28773733	GABBR1	C	G	TCF7L2	Jaspar	-	28773731-28773744:AAATATCAAGGGTG	28773731-28773744:AAATATCAAGGCTG	MA0523.1
rs209914308	23	28773733	GABBR1	C	G	KLF5	Jaspar	+	28773727-28773736:TTTACACCCT	28773727-28773736:TTTACAGCCT	MA0599.1
rs209914308	23	28773733	GABBR1	C	G	Arid5a	Jaspar	-	28773732-28773745:CAAATATCAAGGGT	28773732-28773745:CAAATATCAAGGCT	MA0602.1
rs209914308	23	28773733	GABBR1	C	G	Rhox11	Jaspar	-	28773723-28773739:TCAAGGGTGTAAAACCT	28773723-28773739:TCAAGGCTGTAAAACCT	MA0629.1
rs209914308	23	28773733	GABBR1	C	G	Esrrg	Jaspar	-	28773730-28773739:TCAAGGGTGT	28773730-28773739:TCAAGGCTGT	MA0643.1
rs209914308	23	28773733	GABBR1	C	G	HOXC11	Jaspar	-	28773725-28773735:GGGTGTAAAAC	28773725-28773735:GGCTGTAAAAC	MA0651.1
rs209914308	23	28773733	GABBR1	C	G	TBX2	Jaspar	-	28773726-28773736:AGGGTGTAAAA	28773726-28773736:AGGCTGTAAAA	MA0688.1
rs209914308	23	28773733	GABBR1	C	G	TBX20	Jaspar	-	28773726-28773736:AGGGTGTAAAA	28773726-28773736:AGGCTGTAAAA	MA0689.1
rs209914308	23	28773733	GABBR1	C	G	TBX21	Jaspar	-	28773727-28773736:AGGGTGTAAA	28773727-28773736:AGGCTGTAAA	MA0690.1
rs209914308	23	28773733	GABBR1	C	G	LEF1	Jaspar	-	28773730-28773744:AAATATCAAGGGTGT	28773730-28773744:AAATATCAAGGCTGT	MA0768.1
rs209914308	23	28773733	GABBR1	C	G	Tcf7	Jaspar	-	28773733-28773744:AAATATCAAGGG	28773733-28773744:AAATATCAAGGC	MA0769.1
rs209914308	23	28773733	GABBR1	C	G	EOMES	Jaspar	-	28773724-28773736:AGGGTGTAAAACC	28773724-28773736:AGGCTGTAAAACC	MA0800.1
rs209914308	23	28773733	GABBR1	C	G	MGA	Jaspar	-	28773728-28773735:GGGTGTAA	28773728-28773735:GGCTGTAA	MA0801.1
rs209914308	23	28773733	GABBR1	C	G	TBR1	Jaspar	-	28773726-28773735:GGGTGTAAAA	28773726-28773735:GGCTGTAAAA	MA0802.1
rs209914308	23	28773733	GABBR1	C	G	TBX1	Jaspar	-	28773728-28773735:GGGTGTAA	28773728-28773735:GGCTGTAA	MA0805.1
rs209914308	23	28773733	GABBR1	C	G	HOXD12	Jaspar	-	28773725-28773735:GGGTGTAAAAC	28773725-28773735:GGCTGTAAAAC	MA0873.1
rs209914308	23	28773733	GABBR1	C	G	HOXA10	Jaspar	-	28773725-28773735:GGGTGTAAAAC	28773725-28773735:GGCTGTAAAAC	MA0899.1
rs209914308	23	28773733	GABBR1	C	G	HOXC12	Jaspar	-	28773725-28773735:GGGTGTAAAAC	28773725-28773735:GGCTGTAAAAC	MA0906.1
rs209914308	23	28773733	GABBR1	C	G	HOXD13	Jaspar	-	28773725-28773734:GGTGTAAAAC	28773725-28773734:GCTGTAAAAC	MA0909.1
rs209914308	23	28773733	GABBR1	C	G	CDX2	Hocomoco10	+	28773726-28773733:TTTTACAC	28773726-28773733:TTTTACAG	M01047
rs209914308	23	28773733	GABBR1	C	G	COT2	Hocomoco10	-	28773733-28773745:CAAATATCAAGGG	28773733-28773745:CAAATATCAAGGC	M01059
rs209914308	23	28773733	GABBR1	C	G	CPEB1	Hocomoco10	+	28773725-28773741:GTTTTACACCCTTGATA	28773725-28773741:GTTTTACAGCCTTGATA	M01061
rs209914308	23	28773733	GABBR1	C	G	E2F7	Hocomoco10	-	28773725-28773737:AAGGGTGTAAAAC	28773726-28773738:CAAGGCTGTAAAA	M01092
rs209914308	23	28773733	GABBR1	C	G	EGR3	Hocomoco10	-	28773730-28773740:ATCAAGGGTGT	28773730-28773740:ATCAAGGCTGT	M01098
rs209914308	23	28773733	GABBR1	C	G	EVX2	Hocomoco10	+	28773726-28773737:TTTTACACCCTT	28773726-28773737:TTTTACAGCCTT	M01134
rs209914308	23	28773733	GABBR1	C	G	GFI1B	Hocomoco10	+	28773732-28773742:ACCCTTGATAT	28773732-28773742:AGCCTTGATAT	M01186
rs209914308	23	28773733	GABBR1	C	G	HLTF	Hocomoco10	-	28773727-28773738:CAAGGGTGTAAA	28773727-28773738:CAAGGCTGTAAA	M01214
rs209914308	23	28773733	GABBR1	C	G	HXA13	Hocomoco10	+	28773724-28773734:GGTTTTACACC	28773724-28773734:GGTTTTACAGC	M01236
rs209914308	23	28773733	GABBR1	C	G	HXB13	Hocomoco10	+	28773724-28773734:GGTTTTACACC	28773724-28773734:GGTTTTACAGC	M01242
rs209914308	23	28773733	GABBR1	C	G	HXC11	Hocomoco10	+	28773725-28773735:GTTTTACACCC	28773725-28773735:GTTTTACAGCC	M01250
rs209914308	23	28773733	GABBR1	C	G	HXC12	Hocomoco10	+	28773725-28773736:GTTTTACACCCT	28773725-28773736:GTTTTACAGCCT	M01251
rs209914308	23	28773733	GABBR1	C	G	HXC13	Hocomoco10	+	28773724-28773734:GGTTTTACACC	28773724-28773734:GGTTTTACAGC	M01252
rs209914308	23	28773733	GABBR1	C	G	HXD12	Hocomoco10	+	28773724-28773734:GGTTTTACACC	28773724-28773734:GGTTTTACAGC	M01257
rs209914308	23	28773733	GABBR1	C	G	MEIS2	Hocomoco10	+	28773727-28773739:TTTACACCCTTGA	28773727-28773739:TTTACAGCCTTGA	M01324
rs209914308	23	28773733	GABBR1	C	G	MNX1	Hocomoco10	+	28773721-28773739:CCAGGTTTTACACCCTTGA	28773721-28773739:CCAGGTTTTACAGCCTTGA	M01335
rs209914308	23	28773733	GABBR1	C	G	MTF1	Hocomoco10	-	28773725-28773741:TATCAAGGGTGTAAAAC	28773725-28773741:TATCAAGGCTGTAAAAC	M01338
rs209914308	23	28773733	GABBR1	C	G	NKX21	Hocomoco10	-	28773731-28773740:ATCAAGGGTG	28773731-28773740:ATCAAGGCTG	M01372
rs209914308	23	28773733	GABBR1	C	G	NKX28	Hocomoco10	-	28773732-28773740:ATCAAGGGT	28773732-28773740:ATCAAGGCT	M01376
rs209914308	23	28773733	GABBR1	C	G	NR1H4	Hocomoco10	-	28773723-28773736:AGGGTGTAAAACCT	28773723-28773736:AGGCTGTAAAACCT	M01386
rs209914308	23	28773733	GABBR1	C	G	NR5A2	Hocomoco10	-	28773731-28773740:ATCAAGGGTG	28773731-28773740:ATCAAGGCTG	M01399
rs209914308	23	28773733	GABBR1	C	G	PAX6	Hocomoco10	-	28773729-28773739:TCAAGGGTGTA	28773729-28773739:TCAAGGCTGTA	M01424
rs209914308	23	28773733	GABBR1	C	G	SPZ1	Hocomoco10	-	28773721-28773736:AGGGTGTAAAACCTGG	28773721-28773736:AGGCTGTAAAACCTGG	M01532
rs209914308	23	28773733	GABBR1	C	G	STF1	Hocomoco10	-	28773731-28773739:TCAAGGGTG	28773731-28773739:TCAAGGCTG	M01545
rs209914308	23	28773733	GABBR1	C	G	TBR1	Hocomoco10	-	28773725-28773737:AAGGGTGTAAAAC	28773725-28773737:AAGGCTGTAAAAC	M01550
rs209914308	23	28773733	GABBR1	C	G	TBX21	Hocomoco10	-	28773725-28773736:AGGGTGTAAAAC	28773725-28773736:AGGCTGTAAAAC	M01555
rs209914308	23	28773733	GABBR1	C	G	ZN589	Hocomoco10	+	28773720-28773735:ACCAGGTTTTACACCC	28773721-28773736:CCAGGTTTTACAGCCT	M01633
rs209914308	23	28773733	GABBR1	C	G	ZSCA4	Hocomoco10	-	28773725-28773736:AGGGTGTAAAAC	28773725-28773736:AGGCTGTAAAAC	M01640
rs211110489	23	28773743	GABBR1	T	C	Evi-1	Transfac3.2	-	28773739-28773754:AGAGAGGATCAAATAT	28773739-28773754:AGAGAGGATCAGATAT	M00078
rs211110489	23	28773743	GABBR1	T	C	Evi-1	Transfac3.2	-	28773739-28773749:GGATCAAATAT	28773739-28773749:GGATCAGATAT	M00079
rs211110489	23	28773743	GABBR1	T	C	Evi-1	Transfac3.2	-	28773739-28773749:GGATCAAATAT	28773739-28773749:GGATCAGATAT	M00080
rs211110489	23	28773743	GABBR1	T	C	Evi-1	Transfac3.2	-	28773740-28773754:AGAGAGGATCAAATA	28773740-28773754:AGAGAGGATCAGATA	M00081
rs211110489	23	28773743	GABBR1	T	C	Evi-1	Transfac3.2	-	28773739-28773749:GGATCAAATAT	28773739-28773749:GGATCAGATAT	M00082
rs211110489	23	28773743	GABBR1	T	C	GATA-1	Transfac3.2	-	28773735-28773747:ATCAAATATCAAG	28773735-28773747:ATCAGATATCAAG	M00128
rs211110489	23	28773743	GABBR1	T	C	HNF-3beta	Transfac3.2	+	28773737-28773748:TGATATTTGATC	28773737-28773748:TGATATCTGATC	M00131
rs211110489	23	28773743	GABBR1	T	C	HNF-4	Transfac3.2	-	28773734-28773752:AGAGGATCAAATATCAAGG	28773734-28773752:AGAGGATCAGATATCAAGG	M00134
rs211110489	23	28773743	GABBR1	T	C	ARP-1	Transfac3.2	+	28773729-28773744:TACACCCTTGATATTT	28773729-28773744:TACACCCTTGATATCT	M00155
rs211110489	23	28773743	GABBR1	T	C	COUP-TF_/_HNF-4	Transfac3.2	+	28773737-28773750:TGATATTTGATCCT	28773737-28773750:TGATATCTGATCCT	M00158
rs211110489	23	28773743	GABBR1	T	C	HSF	Transfac3.2	-	28773740-28773754:AGAGAGGATCAAATA	28773740-28773754:AGAGAGGATCAGATA	M00167
rs211110489	23	28773743	GABBR1	T	C	Mecom	Jaspar	-	28773742-28773755:CAGAGAGGATCAAA	28773737-28773750:AGGATCAGATATCA	MA0029.1
rs211110489	23	28773743	GABBR1	T	C	Spz1	Jaspar	-	28773742-28773752:AGAGGATCAAA	28773742-28773752:AGAGGATCAGA	MA0111.1
rs211110489	23	28773743	GABBR1	T	C	Hnf4a	Jaspar	-	28773735-28773750:AGGATCAAATATCAAG	28773735-28773750:AGGATCAGATATCAAG	MA0114.3
rs211110489	23	28773743	GABBR1	T	C	NR1H2::RXRA	Jaspar	-	28773735-28773751:GAGGATCAAATATCAAG	28773735-28773751:GAGGATCAGATATCAAG	MA0115.1
rs211110489	23	28773743	GABBR1	T	C	GATA1::TAL1	Jaspar	+	28773738-28773755:GATATTTGATCCTCTCTG	28773738-28773755:GATATCTGATCCTCTCTG	MA0140.2
rs211110489	23	28773743	GABBR1	T	C	Arid3a	Jaspar	-	28773742-28773747:ATCAAA	28773742-28773747:ATCAGA	MA0151.1
rs211110489	23	28773743	GABBR1	T	C	EDS1	Jaspar	-	28773742-28773750:AGGATCAAA	28773742-28773750:AGGATCAGA	MA0294.1
rs211110489	23	28773743	GABBR1	T	C	GZF3	Jaspar	+	28773737-28773744:TGATATTT	28773737-28773744:TGATATCT	MA0309.1
rs211110489	23	28773743	GABBR1	T	C	GZF3	Jaspar	-	28773737-28773744:AAATATCA	28773737-28773744:AGATATCA	MA0309.1
rs211110489	23	28773743	GABBR1	T	C	SPT23	Jaspar	-	28773736-28773743:AATATCAA	28773736-28773743:GATATCAA	MA0388.1
rs211110489	23	28773743	GABBR1	T	C	USV1	Jaspar	+	28773726-28773745:TTTTACACCCTTGATATTTG	28773726-28773745:TTTTACACCCTTGATATCTG	MA0413.1
rs211110489	23	28773743	GABBR1	T	C	Crx	Jaspar	-	28773743-28773753:GAGAGGATCAA	28773743-28773753:GAGAGGATCAG	MA0467.1
rs211110489	23	28773743	GABBR1	T	C	HNF4G	Jaspar	-	28773737-28773751:GAGGATCAAATATCA	28773737-28773751:GAGGATCAGATATCA	MA0484.1
rs211110489	23	28773743	GABBR1	T	C	Rxra	Jaspar	-	28773737-28773750:AGGATCAAATATCA	28773737-28773750:AGGATCAGATATCA	MA0512.2
rs211110489	23	28773743	GABBR1	T	C	TCF7L2	Jaspar	-	28773731-28773744:AAATATCAAGGGTG	28773731-28773744:AGATATCAAGGGTG	MA0523.1
rs211110489	23	28773743	GABBR1	T	C	eor-1	Jaspar	-	28773740-28773754:AGAGAGGATCAAATA	28773740-28773754:AGAGAGGATCAGATA	MA0543.1
rs211110489	23	28773743	GABBR1	T	C	skn-1	Jaspar	-	28773739-28773753:GAGAGGATCAAATAT	28773739-28773753:GAGAGGATCAGATAT	MA0547.1
rs211110489	23	28773743	GABBR1	T	C	Arid5a	Jaspar	-	28773732-28773745:CAAATATCAAGGGT	28773732-28773745:CAGATATCAAGGGT	MA0602.1
rs211110489	23	28773743	GABBR1	T	C	Six3	Jaspar	-	28773739-28773755:CAGAGAGGATCAAATAT	28773732-28773748:GATCAGATATCAAGGGT	MA0631.1
rs211110489	23	28773743	GABBR1	T	C	Nr2f6	Jaspar	-	28773737-28773750:AGGATCAAATATCA	28773737-28773750:AGGATCAGATATCA	MA0677.1
rs211110489	23	28773743	GABBR1	T	C	Pitx1	Jaspar	+	28773743-28773750:TTGATCCT	28773743-28773750:CTGATCCT	MA0682.1
rs211110489	23	28773743	GABBR1	T	C	RHOXF1	Jaspar	+	28773743-28773750:TTGATCCT	28773743-28773750:CTGATCCT	MA0719.1
rs211110489	23	28773743	GABBR1	T	C	Nr2f6(var.2)	Jaspar	-	28773737-28773751:GAGGATCAAATATCA	28773737-28773751:GAGGATCAGATATCA	MA0728.1
rs211110489	23	28773743	GABBR1	T	C	RARA	Jaspar	-	28773734-28773751:GAGGATCAAATATCAAGG	28773734-28773751:GAGGATCAGATATCAAGG	MA0729.1
rs211110489	23	28773743	GABBR1	T	C	GATA5	Jaspar	-	28773742-28773749:GGATCAAA	28773737-28773744:AGATATCA	MA0766.1
rs211110489	23	28773743	GABBR1	T	C	LEF1	Jaspar	-	28773730-28773744:AAATATCAAGGGTGT	28773730-28773744:AGATATCAAGGGTGT	MA0768.1
rs211110489	23	28773743	GABBR1	T	C	Tcf7	Jaspar	-	28773733-28773744:AAATATCAAGGG	28773733-28773744:AGATATCAAGGG	MA0769.1
rs211110489	23	28773743	GABBR1	T	C	RXRB	Jaspar	-	28773737-28773750:AGGATCAAATATCA	28773737-28773750:AGGATCAGATATCA	MA0855.1
rs211110489	23	28773743	GABBR1	T	C	RXRG	Jaspar	-	28773737-28773750:AGGATCAAATATCA	28773737-28773750:AGGATCAGATATCA	MA0856.1
rs211110489	23	28773743	GABBR1	T	C	Dmbx1	Jaspar	-	28773739-28773755:CAGAGAGGATCAAATAT	28773739-28773755:CAGAGAGGATCAGATAT	MA0883.1
rs211110489	23	28773743	GABBR1	T	C	CCA1	Jaspar	+	28773737-28773744:TGATATTT	28773737-28773744:TGATATCT	MA0972.1
rs211110489	23	28773743	GABBR1	T	C	CCA1	Jaspar	-	28773737-28773744:AAATATCA	28773737-28773744:AGATATCA	MA0972.1
rs211110489	23	28773743	GABBR1	T	C	BC11A	Hocomoco10	-	28773739-28773755:CAGAGAGGATCAAATAT	28773739-28773755:CAGAGAGGATCAGATAT	M01032
rs211110489	23	28773743	GABBR1	T	C	COT2	Hocomoco10	-	28773733-28773745:CAAATATCAAGGG	28773733-28773745:CAGATATCAAGGG	M01059
rs211110489	23	28773743	GABBR1	T	C	COT2	Hocomoco10	-	28773736-28773750:AGGATCAAATATCAA	28773736-28773750:AGGATCAGATATCAA	M01060
rs211110489	23	28773743	GABBR1	T	C	ETV5	Hocomoco10	-	28773741-28773753:GAGAGGATCAAAT	28773741-28773753:GAGAGGATCAGAT	M01129
rs211110489	23	28773743	GABBR1	T	C	EVI1	Hocomoco10	-	28773740-28773755:CAGAGAGGATCAAATA	28773740-28773755:CAGAGAGGATCAGATA	M01132
rs211110489	23	28773743	GABBR1	T	C	GATA3	Hocomoco10	-	28773736-28773746:TCAAATATCAA	28773736-28773746:TCAGATATCAA	M01175
rs211110489	23	28773743	GABBR1	T	C	GATA4	Hocomoco10	-	28773738-28773746:TCAAATATC	28773738-28773746:TCAGATATC	M01176
rs211110489	23	28773743	GABBR1	T	C	GATA6	Hocomoco10	-	28773739-28773752:AGAGGATCAAATAT	28773734-28773747:ATCAGATATCAAGG	M01178
rs211110489	23	28773743	GABBR1	T	C	HNF4A	Hocomoco10	-	28773737-28773750:AGGATCAAATATCA	28773737-28773750:AGGATCAGATATCA	M01225
rs211110489	23	28773743	GABBR1	T	C	IRF4	Hocomoco10	-	28773739-28773754:AGAGAGGATCAAATAT	28773739-28773754:AGAGAGGATCAGATAT	M01269
rs211110489	23	28773743	GABBR1	T	C	LEF1	Hocomoco10	+	28773741-28773747:ATTTGAT	28773741-28773747:ATCTGAT	M01297
rs211110489	23	28773743	GABBR1	T	C	MNX1	Hocomoco10	+	28773739-28773757:ATATTTGATCCTCTCTGAG	28773739-28773757:ATATCTGATCCTCTCTGAG	M01335
rs211110489	23	28773743	GABBR1	T	C	NR1H2	Hocomoco10	-	28773734-28773752:AGAGGATCAAATATCAAGG	28773734-28773752:AGAGGATCAGATATCAAGG	M01385
rs211110489	23	28773743	GABBR1	T	C	NR1I3	Hocomoco10	-	28773743-28773760:GGCCTCAGAGAGGATCAA	28773743-28773760:GGCCTCAGAGAGGATCAG	M01389
rs211110489	23	28773743	GABBR1	T	C	NR2C2	Hocomoco10	-	28773737-28773749:GGATCAAATATCA	28773737-28773749:GGATCAGATATCA	M01392
rs211110489	23	28773743	GABBR1	T	C	NR2E3	Hocomoco10	-	28773737-28773750:AGGATCAAATATCA	28773737-28773750:AGGATCAGATATCA	M01394
rs211110489	23	28773743	GABBR1	T	C	ONEC3	Hocomoco10	+	28773734-28773745:CCTTGATATTTG	28773734-28773745:CCTTGATATCTG	M01407
rs211110489	23	28773743	GABBR1	T	C	OTX2	Hocomoco10	-	28773741-28773755:CAGAGAGGATCAAAT	28773741-28773755:CAGAGAGGATCAGAT	M01409
rs211110489	23	28773743	GABBR1	T	C	PAX7	Hocomoco10	+	28773740-28773750:TATTTGATCCT	28773740-28773750:TATCTGATCCT	M01425
rs211110489	23	28773743	GABBR1	T	C	RHXF1	Hocomoco10	-	28773742-28773752:AGAGGATCAAA	28773742-28773752:AGAGGATCAGA	M01486
rs211110489	23	28773743	GABBR1	T	C	RXRA	Hocomoco10	-	28773737-28773753:GAGAGGATCAAATATCA	28773737-28773753:GAGAGGATCAGATATCA	M01493
rs211110489	23	28773743	GABBR1	T	C	SPI1	Hocomoco10	-	28773740-28773756:TCAGAGAGGATCAAATA	28773740-28773756:TCAGAGAGGATCAGATA	M01529
rs211110489	23	28773743	GABBR1	T	C	TAL1	Hocomoco10	-	28773737-28773755:CAGAGAGGATCAAATATCA	28773737-28773755:CAGAGAGGATCAGATATCA	M01547
rs211110489	23	28773743	GABBR1	T	C	TBX2	Hocomoco10	-	28773720-28773744:AAATATCAAGGGTGTAAAACCTGGT	28773720-28773744:AGATATCAAGGGTGTAAAACCTGGT	M01556
rs211110489	23	28773743	GABBR1	T	C	TF7L2	Hocomoco10	+	28773738-28773750:GATATTTGATCCT	28773731-28773743:CACCCTTGATATC	M01568
rs211110489	23	28773743	GABBR1	T	C	TFCP2	Hocomoco10	-	28773742-28773757:CTCAGAGAGGATCAAA	28773742-28773757:CTCAGAGAGGATCAGA	M01570
rs211110489	23	28773743	GABBR1	T	C	ZSC16	Hocomoco10	-	28773734-28773753:GAGAGGATCAAATATCAAGG	28773734-28773753:GAGAGGATCAGATATCAAGG	M01639
rs109470093	23	28773847	GABBR1	C	G	MyoD	Transfac3.2	-	28773847-28773858:AAGCTGGTGTTG	28773847-28773858:AAGCTGGTGTTC	M00001
rs109470093	23	28773847	GABBR1	C	G	E47	Transfac3.2	-	28773845-28773859:CAAGCTGGTGTTGAT	28773845-28773859:CAAGCTGGTGTTCAT	M00002
rs109470093	23	28773847	GABBR1	C	G	Elk-1	Transfac3.2	+	28773837-28773852:GACACTGGATCAACAC	28773837-28773852:GACACTGGATGAACAC	M00007
rs109470093	23	28773847	GABBR1	C	G	myogenin_/_NF-1	Transfac3.2	+	28773823-28773851:CACACTTTGAACTTGACACTGGATCAACA	28773823-28773851:CACACTTTGAACTTGACACTGGATGAACA	M00056
rs109470093	23	28773847	GABBR1	C	G	YY1	Transfac3.2	+	28773847-28773863:CAACACCAGCTTGTGTG	28773847-28773863:GAACACCAGCTTGTGTG	M00059
rs109470093	23	28773847	GABBR1	C	G	Sn	Transfac3.2	-	28773847-28773859:CAAGCTGGTGTTG	28773847-28773859:CAAGCTGGTGTTC	M00060
rs109470093	23	28773847	GABBR1	C	G	YY1	Transfac3.2	+	28773846-28773865:TCAACACCAGCTTGTGTGCA	28773846-28773865:TGAACACCAGCTTGTGTGCA	M00069
rs109470093	23	28773847	GABBR1	C	G	E47	Transfac3.2	-	28773845-28773860:ACAAGCTGGTGTTGAT	28773845-28773860:ACAAGCTGGTGTTCAT	M00071
rs109470093	23	28773847	GABBR1	C	G	c-Ets-1(p54)	Transfac3.2	+	28773838-28773850:ACACTGGATCAAC	28773838-28773850:ACACTGGATGAAC	M00074
rs109470093	23	28773847	GABBR1	C	G	PPARalpha/RXR-alpha	Transfac3.2	-	28773830-28773849:TTGATCCAGTGTCAAGTTCA	28773830-28773849:TTCATCCAGTGTCAAGTTCA	M00242
rs109470093	23	28773847	GABBR1	C	G	FOXC1	Jaspar	+	28773842-28773852:TGGATCAACAC	28773842-28773852:TGGATGAACAC	MA0032.2
rs109470093	23	28773847	GABBR1	C	G	FOXL1	Jaspar	+	28773845-28773851:ATCAACA	28773845-28773851:ATGAACA	MA0033.2
rs109470093	23	28773847	GABBR1	C	G	FOXI1	Jaspar	+	28773845-28773851:ATCAACA	28773845-28773851:ATGAACA	MA0042.2
rs109470093	23	28773847	GABBR1	C	G	Foxa2	Jaspar	-	28773840-28773851:TGTTGATCCAGT	28773840-28773851:TGTTCATCCAGT	MA0047.2
rs109470093	23	28773847	GABBR1	C	G	RORA(var.2)	Jaspar	+	28773836-28773849:TGACACTGGATCAA	28773836-28773849:TGACACTGGATGAA	MA0072.1
rs109470093	23	28773847	GABBR1	C	G	Macho-1	Jaspar	-	28773847-28773855:CTGGTGTTG	28773847-28773855:CTGGTGTTC	MA0118.1
rs109470093	23	28773847	GABBR1	C	G	FOXA1	Jaspar	-	28773841-28773855:CTGGTGTTGATCCAG	28773841-28773855:CTGGTGTTCATCCAG	MA0148.3
rs109470093	23	28773847	GABBR1	C	G	lin-14	Jaspar	+	28773847-28773852:CAACAC	28773847-28773852:GAACAC	MA0261.1
rs109470093	23	28773847	GABBR1	C	G	BAS1	Jaspar	-	28773830-28773850:GTTGATCCAGTGTCAAGTTCA	28773830-28773850:GTTCATCCAGTGTCAAGTTCA	MA0278.1
rs109470093	23	28773847	GABBR1	C	G	EDS1	Jaspar	+	28773842-28773850:TGGATCAAC	28773842-28773850:TGGATGAAC	MA0294.1
rs109470093	23	28773847	GABBR1	C	G	HCM1	Jaspar	+	28773845-28773852:ATCAACAC	28773845-28773852:ATGAACAC	MA0317.1
rs109470093	23	28773847	GABBR1	C	G	YPR013C	Jaspar	-	28773843-28773851:TGTTGATCC	28773843-28773851:TGTTCATCC	MA0434.1
rs109470093	23	28773847	GABBR1	C	G	fkh	Jaspar	-	28773841-28773851:TGTTGATCCAG	28773841-28773851:TGTTCATCCAG	MA0446.1
rs109470093	23	28773847	GABBR1	C	G	kni	Jaspar	+	28773838-28773849:ACACTGGATCAA	28773838-28773849:ACACTGGATGAA	MA0451.1
rs109470093	23	28773847	GABBR1	C	G	slp1	Jaspar	-	28773842-28773852:GTGTTGATCCA	28773842-28773852:GTGTTCATCCA	MA0458.1
rs109470093	23	28773847	GABBR1	C	G	FOXH1	Jaspar	+	28773841-28773851:CTGGATCAACA	28773841-28773851:CTGGATGAACA	MA0479.1
rs109470093	23	28773847	GABBR1	C	G	Foxo1	Jaspar	-	28773844-28773854:TGGTGTTGATC	28773844-28773854:TGGTGTTCATC	MA0480.1
rs109470093	23	28773847	GABBR1	C	G	ZAP1	Jaspar	-	28773839-28773849:TTGATCCAGTG	28773839-28773849:TTCATCCAGTG	MA0589.1
rs109470093	23	28773847	GABBR1	C	G	Foxj2	Jaspar	+	28773845-28773852:ATCAACAC	28773845-28773852:ATGAACAC	MA0614.1
rs109470093	23	28773847	GABBR1	C	G	Rhox11	Jaspar	-	28773842-28773858:AAGCTGGTGTTGATCCA	28773842-28773858:AAGCTGGTGTTCATCCA	MA0629.1
rs109470093	23	28773847	GABBR1	C	G	Pitx1	Jaspar	-	28773842-28773849:TTGATCCA	28773842-28773849:TTCATCCA	MA0682.1
rs109470093	23	28773847	GABBR1	C	G	Vdr	Jaspar	-	28773837-28773852:GTGTTGATCCAGTGTC	28773837-28773852:GTGTTCATCCAGTGTC	MA0693.1
rs109470093	23	28773847	GABBR1	C	G	RHOXF1	Jaspar	-	28773842-28773849:TTGATCCA	28773842-28773849:TTCATCCA	MA0719.1
rs109470093	23	28773847	GABBR1	C	G	FOXD2	Jaspar	+	28773845-28773851:ATCAACA	28773845-28773851:ATGAACA	MA0847.1
rs109470093	23	28773847	GABBR1	C	G	FOXO4	Jaspar	+	28773845-28773851:ATCAACA	28773845-28773851:ATGAACA	MA0848.1
rs109470093	23	28773847	GABBR1	C	G	FOXO6	Jaspar	+	28773845-28773851:ATCAACA	28773845-28773851:ATGAACA	MA0849.1
rs109470093	23	28773847	GABBR1	C	G	Rarg(var.2)	Jaspar	-	28773836-28773852:GTGTTGATCCAGTGTCA	28773836-28773852:GTGTTCATCCAGTGTCA	MA0860.1
rs109470093	23	28773847	GABBR1	C	G	fkh-2	Jaspar	+	28773845-28773852:ATCAACAC	28773845-28773852:ATGAACAC	MA0920.1
rs109470093	23	28773847	GABBR1	C	G	BRCA1	Hocomoco10	-	28773847-28773855:CTGGTGTTG	28773847-28773855:CTGGTGTTC	M01043
rs109470093	23	28773847	GABBR1	C	G	EOMES	Hocomoco10	-	28773846-28773857:AGCTGGTGTTGA	28773846-28773857:AGCTGGTGTTCA	M01111
rs109470093	23	28773847	GABBR1	C	G	FOXA2	Hocomoco10	-	28773841-28773851:TGTTGATCCAG	28773841-28773851:TGTTCATCCAG	M01143
rs109470093	23	28773847	GABBR1	C	G	FOXH1	Hocomoco10	-	28773841-28773851:TGTTGATCCAG	28773841-28773851:TGTTCATCCAG	M01154
rs109470093	23	28773847	GABBR1	C	G	MESP1	Hocomoco10	-	28773846-28773856:GCTGGTGTTGA	28773846-28773856:GCTGGTGTTCA	M01328
rs109470093	23	28773847	GABBR1	C	G	NDF1	Hocomoco10	-	28773847-28773858:AAGCTGGTGTTG	28773847-28773858:AAGCTGGTGTTC	M01351
rs109470093	23	28773847	GABBR1	C	G	NFIA	Hocomoco10	+	28773841-28773855:CTGGATCAACACCAG	28773841-28773855:CTGGATGAACACCAG	M01362
rs109470093	23	28773847	GABBR1	C	G	RHXF1	Hocomoco10	+	28773840-28773850:ACTGGATCAAC	28773840-28773850:ACTGGATGAAC	M01486
rs109470093	23	28773847	GABBR1	C	G	TBX19	Hocomoco10	-	28773844-28773865:TGCACACAAGCTGGTGTTGATC	28773844-28773865:TGCACACAAGCTGGTGTTCATC	M01552
rs109470093	23	28773847	GABBR1	C	G	ZN589	Hocomoco10	+	28773837-28773852:GACACTGGATCAACAC	28773837-28773852:GACACTGGATGAACAC	M01633
rs109881952	23	28773848	GABBR1	A	G	MyoD	Transfac3.2	-	28773847-28773858:AAGCTGGTGTTG	28773847-28773858:AAGCTGGTGTCG	M00001
rs109881952	23	28773848	GABBR1	A	G	E47	Transfac3.2	-	28773845-28773859:CAAGCTGGTGTTGAT	28773845-28773859:CAAGCTGGTGTCGAT	M00002
rs109881952	23	28773848	GABBR1	A	G	myogenin_/_NF-1	Transfac3.2	+	28773823-28773851:CACACTTTGAACTTGACACTGGATCAACA	28773823-28773851:CACACTTTGAACTTGACACTGGATCGACA	M00056
rs109881952	23	28773848	GABBR1	A	G	YY1	Transfac3.2	+	28773847-28773863:CAACACCAGCTTGTGTG	28773847-28773863:CGACACCAGCTTGTGTG	M00059
rs109881952	23	28773848	GABBR1	A	G	Sn	Transfac3.2	-	28773847-28773859:CAAGCTGGTGTTG	28773847-28773859:CAAGCTGGTGTCG	M00060
rs109881952	23	28773848	GABBR1	A	G	Tal-1alpha/E47	Transfac3.2	+	28773848-28773863:AACACCAGCTTGTGTG	28773848-28773863:GACACCAGCTTGTGTG	M00066
rs109881952	23	28773848	GABBR1	A	G	YY1	Transfac3.2	+	28773846-28773865:TCAACACCAGCTTGTGTGCA	28773846-28773865:TCGACACCAGCTTGTGTGCA	M00069
rs109881952	23	28773848	GABBR1	A	G	E47	Transfac3.2	-	28773845-28773860:ACAAGCTGGTGTTGAT	28773845-28773860:ACAAGCTGGTGTCGAT	M00071
rs109881952	23	28773848	GABBR1	A	G	PPARalpha/RXR-alpha	Transfac3.2	-	28773830-28773849:TTGATCCAGTGTCAAGTTCA	28773830-28773849:TCGATCCAGTGTCAAGTTCA	M00242
rs109881952	23	28773848	GABBR1	A	G	FOXC1	Jaspar	+	28773842-28773852:TGGATCAACAC	28773842-28773852:TGGATCGACAC	MA0032.2
rs109881952	23	28773848	GABBR1	A	G	FOXL1	Jaspar	+	28773845-28773851:ATCAACA	28773845-28773851:ATCGACA	MA0033.2
rs109881952	23	28773848	GABBR1	A	G	FOXI1	Jaspar	+	28773845-28773851:ATCAACA	28773845-28773851:ATCGACA	MA0042.2
rs109881952	23	28773848	GABBR1	A	G	Foxa2	Jaspar	-	28773840-28773851:TGTTGATCCAGT	28773840-28773851:TGTCGATCCAGT	MA0047.2
rs109881952	23	28773848	GABBR1	A	G	RORA(var.2)	Jaspar	+	28773836-28773849:TGACACTGGATCAA	28773836-28773849:TGACACTGGATCGA	MA0072.1
rs109881952	23	28773848	GABBR1	A	G	YY1	Jaspar	-	28773848-28773859:CAAGCTGGTGTT	28773848-28773859:CAAGCTGGTGTC	MA0095.2
rs109881952	23	28773848	GABBR1	A	G	FOXA1	Jaspar	-	28773841-28773855:CTGGTGTTGATCCAG	28773841-28773855:CTGGTGTCGATCCAG	MA0148.3
rs109881952	23	28773848	GABBR1	A	G	BAS1	Jaspar	-	28773830-28773850:GTTGATCCAGTGTCAAGTTCA	28773830-28773850:GTCGATCCAGTGTCAAGTTCA	MA0278.1
rs109881952	23	28773848	GABBR1	A	G	EDS1	Jaspar	+	28773842-28773850:TGGATCAAC	28773842-28773850:TGGATCGAC	MA0294.1
rs109881952	23	28773848	GABBR1	A	G	HCM1	Jaspar	+	28773845-28773852:ATCAACAC	28773845-28773852:ATCGACAC	MA0317.1
rs109881952	23	28773848	GABBR1	A	G	YPR013C	Jaspar	-	28773843-28773851:TGTTGATCC	28773843-28773851:TGTCGATCC	MA0434.1
rs109881952	23	28773848	GABBR1	A	G	fkh	Jaspar	-	28773841-28773851:TGTTGATCCAG	28773841-28773851:TGTCGATCCAG	MA0446.1
rs109881952	23	28773848	GABBR1	A	G	kni	Jaspar	+	28773838-28773849:ACACTGGATCAA	28773838-28773849:ACACTGGATCGA	MA0451.1
rs109881952	23	28773848	GABBR1	A	G	slp1	Jaspar	-	28773842-28773852:GTGTTGATCCA	28773842-28773852:GTGTCGATCCA	MA0458.1
rs109881952	23	28773848	GABBR1	A	G	FOXH1	Jaspar	+	28773841-28773851:CTGGATCAACA	28773841-28773851:CTGGATCGACA	MA0479.1
rs109881952	23	28773848	GABBR1	A	G	Foxo1	Jaspar	-	28773844-28773854:TGGTGTTGATC	28773844-28773854:TGGTGTCGATC	MA0480.1
rs109881952	23	28773848	GABBR1	A	G	TCF3	Jaspar	+	28773848-28773857:AACACCAGCT	28773848-28773857:GACACCAGCT	MA0522.2
rs109881952	23	28773848	GABBR1	A	G	CTCF	Jaspar	-	28773848-28773862:ACACAAGCTGGTGTT	28773845-28773859:CAAGCTGGTGTCGAT	MA0531.1
rs109881952	23	28773848	GABBR1	A	G	ZAP1	Jaspar	-	28773839-28773849:TTGATCCAGTG	28773839-28773849:TCGATCCAGTG	MA0589.1
rs109881952	23	28773848	GABBR1	A	G	Foxj2	Jaspar	+	28773845-28773852:ATCAACAC	28773845-28773852:ATCGACAC	MA0614.1
rs109881952	23	28773848	GABBR1	A	G	Rhox11	Jaspar	-	28773842-28773858:AAGCTGGTGTTGATCCA	28773842-28773858:AAGCTGGTGTCGATCCA	MA0629.1
rs109881952	23	28773848	GABBR1	A	G	MSC	Jaspar	+	28773848-28773857:AACACCAGCT	28773848-28773857:GACACCAGCT	MA0665.1
rs109881952	23	28773848	GABBR1	A	G	MYF6	Jaspar	+	28773848-28773857:AACACCAGCT	28773848-28773857:GACACCAGCT	MA0667.1
rs109881952	23	28773848	GABBR1	A	G	Pitx1	Jaspar	-	28773842-28773849:TTGATCCA	28773842-28773849:TCGATCCA	MA0682.1
rs109881952	23	28773848	GABBR1	A	G	RHOXF1	Jaspar	-	28773842-28773849:TTGATCCA	28773842-28773849:TCGATCCA	MA0719.1
rs109881952	23	28773848	GABBR1	A	G	RARA(var.2)	Jaspar	-	28773836-28773852:GTGTTGATCCAGTGTCA	28773836-28773852:GTGTCGATCCAGTGTCA	MA0730.1
rs109881952	23	28773848	GABBR1	A	G	Ascl2	Jaspar	+	28773848-28773857:AACACCAGCT	28773848-28773857:GACACCAGCT	MA0816.1
rs109881952	23	28773848	GABBR1	A	G	FIGLA	Jaspar	+	28773848-28773857:AACACCAGCT	28773848-28773857:GACACCAGCT	MA0820.1
rs109881952	23	28773848	GABBR1	A	G	ID4	Jaspar	+	28773848-28773857:AACACCAGCT	28773848-28773857:GACACCAGCT	MA0824.1
rs109881952	23	28773848	GABBR1	A	G	TCF4	Jaspar	+	28773848-28773857:AACACCAGCT	28773848-28773857:GACACCAGCT	MA0830.1
rs109881952	23	28773848	GABBR1	A	G	FOXD2	Jaspar	+	28773845-28773851:ATCAACA	28773845-28773851:ATCGACA	MA0847.1
rs109881952	23	28773848	GABBR1	A	G	FOXO4	Jaspar	+	28773845-28773851:ATCAACA	28773845-28773851:ATCGACA	MA0848.1
rs109881952	23	28773848	GABBR1	A	G	FOXO6	Jaspar	+	28773845-28773851:ATCAACA	28773845-28773851:ATCGACA	MA0849.1
rs109881952	23	28773848	GABBR1	A	G	fkh-2	Jaspar	+	28773845-28773852:ATCAACAC	28773845-28773852:ATCGACAC	MA0920.1
rs109881952	23	28773848	GABBR1	A	G	ARF1	Jaspar	+	28773845-28773852:ATCAACAC	28773845-28773852:ATCGACAC	MA0942.1
rs109881952	23	28773848	GABBR1	A	G	PHYPADRAFT_64121	Jaspar	-	28773840-28773852:GTGTTGATCCAGT	28773840-28773852:GTGTCGATCCAGT	MA1010.1
rs109881952	23	28773848	GABBR1	A	G	GATA8	Jaspar	-	28773841-28773849:TTGATCCAG	28773841-28773849:TCGATCCAG	MA1017.1
rs109881952	23	28773848	GABBR1	A	G	BRCA1	Hocomoco10	-	28773847-28773855:CTGGTGTTG	28773847-28773855:CTGGTGTCG	M01043
rs109881952	23	28773848	GABBR1	A	G	EOMES	Hocomoco10	-	28773846-28773857:AGCTGGTGTTGA	28773846-28773857:AGCTGGTGTCGA	M01111
rs109881952	23	28773848	GABBR1	A	G	FOXA2	Hocomoco10	-	28773841-28773851:TGTTGATCCAG	28773841-28773851:TGTCGATCCAG	M01143
rs109881952	23	28773848	GABBR1	A	G	FOXH1	Hocomoco10	-	28773841-28773851:TGTTGATCCAG	28773841-28773851:TGTCGATCCAG	M01154
rs109881952	23	28773848	GABBR1	A	G	GCM1	Hocomoco10	-	28773848-28773861:CACAAGCTGGTGTT	28773848-28773861:CACAAGCTGGTGTC	M01182
rs109881952	23	28773848	GABBR1	A	G	HXA9	Hocomoco10	+	28773836-28773849:TGACACTGGATCAA	28773836-28773849:TGACACTGGATCGA	M01241
rs109881952	23	28773848	GABBR1	A	G	ID4	Hocomoco10	-	28773847-28773857:AGCTGGTGTTG	28773847-28773857:AGCTGGTGTCG	M01263
rs109881952	23	28773848	GABBR1	A	G	MESP1	Hocomoco10	-	28773846-28773856:GCTGGTGTTGA	28773846-28773856:GCTGGTGTCGA	M01328
rs109881952	23	28773848	GABBR1	A	G	MLXPL	Hocomoco10	-	28773838-28773856:GCTGGTGTTGATCCAGTGT	28773838-28773856:GCTGGTGTCGATCCAGTGT	M01332
rs109881952	23	28773848	GABBR1	A	G	NDF1	Hocomoco10	-	28773847-28773858:AAGCTGGTGTTG	28773847-28773858:AAGCTGGTGTCG	M01351
rs109881952	23	28773848	GABBR1	A	G	NFIA	Hocomoco10	+	28773841-28773855:CTGGATCAACACCAG	28773841-28773855:CTGGATCGACACCAG	M01362
rs109881952	23	28773848	GABBR1	A	G	RHXF1	Hocomoco10	+	28773840-28773850:ACTGGATCAAC	28773840-28773850:ACTGGATCGAC	M01486
rs109881952	23	28773848	GABBR1	A	G	TBX19	Hocomoco10	-	28773844-28773865:TGCACACAAGCTGGTGTTGATC	28773844-28773865:TGCACACAAGCTGGTGTCGATC	M01552
rs109881952	23	28773848	GABBR1	A	G	TYY1	Hocomoco10	-	28773848-28773859:CAAGCTGGTGTT	28773848-28773859:CAAGCTGGTGTC	M01587
rs109881952	23	28773848	GABBR1	A	G	ZN589	Hocomoco10	+	28773837-28773852:GACACTGGATCAACAC	28773837-28773852:GACACTGGATCGACAC	M01633
rs110910047	23	28774211	GABBR1	T	G	MATa1	Transfac3.2	+	28774207-28774216:TGATTAAAGA	28774207-28774216:TGATGAAAGA	M00030
rs110910047	23	28774211	GABBR1	T	G	dl	Transfac3.2	-	28774209-28774219:GGGTCTTTAAT	28774209-28774219:GGGTCTTTCAT	M00043
rs110910047	23	28774211	GABBR1	T	G	c-Rel	Transfac3.2	-	28774210-28774219:GGGTCTTTAA	28774210-28774219:GGGTCTTTCA	M00053
rs110910047	23	28774211	GABBR1	T	G	ZID	Transfac3.2	-	28774208-28774220:AGGGTCTTTAATC	28774208-28774220:AGGGTCTTTCATC	M00085
rs110910047	23	28774211	GABBR1	T	G	CDP	Transfac3.2	-	28774205-28774216:TCTTTAATCAAT	28774205-28774216:TCTTTCATCAAT	M00095
rs110910047	23	28774211	GABBR1	T	G	Pbx-1	Transfac3.2	-	28774206-28774214:TTTAATCAA	28774206-28774214:TTTCATCAA	M00096
rs110910047	23	28774211	GABBR1	T	G	S8	Transfac3.2	-	28774199-28774214:TTTAATCAATGAGCTG	28774199-28774214:TTTCATCAATGAGCTG	M00099
rs110910047	23	28774211	GABBR1	T	G	CDP	Transfac3.2	+	28774202-28774216:CTCATTGATTAAAGA	28774202-28774216:CTCATTGATGAAAGA	M00102
rs110910047	23	28774211	GABBR1	T	G	Clox	Transfac3.2	+	28774202-28774216:CTCATTGATTAAAGA	28774202-28774216:CTCATTGATGAAAGA	M00103
rs110910047	23	28774211	GABBR1	T	G	C/EBPalpha	Transfac3.2	+	28774203-28774216:TCATTGATTAAAGA	28774203-28774216:TCATTGATGAAAGA	M00116
rs110910047	23	28774211	GABBR1	T	G	Pbx1b	Transfac3.2	-	28774203-28774217:GTCTTTAATCAATGA	28774199-28774213:TTCATCAATGAGCTG	M00124
rs110910047	23	28774211	GABBR1	T	G	Bcd	Transfac3.2	+	28774206-28774213:TTGATTAA	28774206-28774213:TTGATGAA	M00140
rs110910047	23	28774211	GABBR1	T	G	SRY	Transfac3.2	-	28774202-28774213:TTAATCAATGAG	28774202-28774213:TTCATCAATGAG	M00160
rs110910047	23	28774211	GABBR1	T	G	NF-Y	Transfac3.2	-	28774202-28774212:TAATCAATGAG	28774202-28774212:TCATCAATGAG	M00185
rs110910047	23	28774211	GABBR1	T	G	C/EBP	Transfac3.2	+	28774203-28774216:TCATTGATTAAAGA	28774203-28774216:TCATTGATGAAAGA	M00190
rs110910047	23	28774211	GABBR1	T	G	HNF-1	Transfac3.2	+	28774201-28774217:GCTCATTGATTAAAGAC	28774200-28774216:AGCTCATTGATGAAAGA	M00206
rs110910047	23	28774211	GABBR1	T	G	NF-kappaB	Transfac3.2	-	28774209-28774220:AGGGTCTTTAAT	28774209-28774220:AGGGTCTTTCAT	M00208
rs110910047	23	28774211	GABBR1	T	G	NF-Y	Transfac3.2	+	28774201-28774214:GCTCATTGATTAAA	28774201-28774214:GCTCATTGATGAAA	M00209
rs110910047	23	28774211	GABBR1	T	G	CHOP-C/EBPalpha	Transfac3.2	+	28774207-28774219:TGATTAAAGACCC	28774207-28774219:TGATGAAAGACCC	M00249
rs110910047	23	28774211	GABBR1	T	G	CCAAT_box	Transfac3.2	-	28774203-28774214:TTTAATCAATGA	28774203-28774214:TTTCATCAATGA	M00254
rs110910047	23	28774211	GABBR1	T	G	HAT5	Jaspar	-	28774203-28774214:TTTAATCAATGA	28774203-28774214:TTTCATCAATGA	MA0008.2
rs110910047	23	28774211	GABBR1	T	G	PAX5	Jaspar	+	28774199-28774217:CAGCTCATTGATTAAAGAC	28774199-28774217:CAGCTCATTGATGAAAGAC	MA0014.2
rs110910047	23	28774211	GABBR1	T	G	dl(var.2)	Jaspar	-	28774210-28774219:GGGTCTTTAA	28774210-28774219:GGGTCTTTCA	MA0023.1
rs110910047	23	28774211	GABBR1	T	G	EN1	Jaspar	-	28774206-28774213:TTAATCAA	28774206-28774213:TTCATCAA	MA0027.2
rs110910047	23	28774211	GABBR1	T	G	Gfi1	Jaspar	-	28774204-28774213:TTAATCAATG	28774204-28774213:TTCATCAATG	MA0038.1
rs110910047	23	28774211	GABBR1	T	G	HNF1A	Jaspar	+	28774201-28774215:GCTCATTGATTAAAG	28774204-28774218:CATTGATGAAAGACC	MA0046.2
rs110910047	23	28774211	GABBR1	T	G	HNF1A	Jaspar	-	28774201-28774215:CTTTAATCAATGAGC	28774197-28774211:CATCAATGAGCTGCA	MA0046.2
rs110910047	23	28774211	GABBR1	T	G	NFYA	Jaspar	+	28774196-28774213:CTGCAGCTCATTGATTAA	28774196-28774213:CTGCAGCTCATTGATGAA	MA0060.2
rs110910047	23	28774211	GABBR1	T	G	PBX1	Jaspar	-	28774205-28774216:TCTTTAATCAAT	28774201-28774212:TCATCAATGAGC	MA0070.1
rs110910047	23	28774211	GABBR1	T	G	SOX9	Jaspar	+	28774203-28774211:TCATTGATT	28774203-28774211:TCATTGATG	MA0077.1
rs110910047	23	28774211	GABBR1	T	G	SRY	Jaspar	-	28774205-28774213:TTAATCAAT	28774205-28774213:TTCATCAAT	MA0084.1
rs110910047	23	28774211	GABBR1	T	G	Ubx	Jaspar	-	28774207-28774214:TTTAATCA	28774207-28774214:TTTCATCA	MA0094.2
rs110910047	23	28774211	GABBR1	T	G	FOS::JUN	Jaspar	-	28774207-28774213:TTAATCA	28774207-28774213:TTCATCA	MA0099.2
rs110910047	23	28774211	GABBR1	T	G	REL	Jaspar	-	28774210-28774219:GGGTCTTTAA	28774210-28774219:GGGTCTTTCA	MA0101.1
rs110910047	23	28774211	GABBR1	T	G	Lhx3	Jaspar	+	28774203-28774215:TCATTGATTAAAG	28774203-28774215:TCATTGATGAAAG	MA0135.1
rs110910047	23	28774211	GABBR1	T	G	Lhx3	Jaspar	-	28774204-28774216:TCTTTAATCAATG	28774200-28774212:TCATCAATGAGCT	MA0135.1
rs110910047	23	28774211	GABBR1	T	G	REST	Jaspar	+	28774210-28774230:TTAAAGACCCTGGAAATCTCA	28774210-28774230:TGAAAGACCCTGGAAATCTCA	MA0138.2
rs110910047	23	28774211	GABBR1	T	G	GATA1::TAL1	Jaspar	-	28774196-28774213:TTAATCAATGAGCTGCAG	28774196-28774213:TTCATCAATGAGCTGCAG	MA0140.2
rs110910047	23	28774211	GABBR1	T	G	Arid3a	Jaspar	+	28774209-28774214:ATTAAA	28774209-28774214:ATGAAA	MA0151.1
rs110910047	23	28774211	GABBR1	T	G	HNF1B	Jaspar	+	28774202-28774214:CTCATTGATTAAA	28774205-28774217:ATTGATGAAAGAC	MA0153.2
rs110910047	23	28774211	GABBR1	T	G	HNF1B	Jaspar	-	28774202-28774214:TTTAATCAATGAG	28774205-28774217:GTCTTTCATCAAT	MA0153.2
rs110910047	23	28774211	GABBR1	T	G	Antp	Jaspar	-	28774207-28774213:TTAATCA	28774207-28774213:TTCATCA	MA0166.1
rs110910047	23	28774211	GABBR1	T	G	Awh	Jaspar	+	28774206-28774212:TTGATTA	28774206-28774212:TTGATGA	MA0167.1
rs110910047	23	28774211	GABBR1	T	G	C15	Jaspar	+	28774210-28774216:TTAAAGA	28774206-28774212:TTGATGA	MA0170.1
rs110910047	23	28774211	GABBR1	T	G	C15	Jaspar	-	28774207-28774213:TTAATCA	28774207-28774213:TTCATCA	MA0170.1
rs110910047	23	28774211	GABBR1	T	G	Dbx	Jaspar	+	28774206-28774212:TTGATTA	28774206-28774212:TTGATGA	MA0174.1
rs110910047	23	28774211	GABBR1	T	G	Dbx	Jaspar	-	28774207-28774213:TTAATCA	28774207-28774213:TTCATCA	MA0174.1
rs110910047	23	28774211	GABBR1	T	G	CG15696-RA	Jaspar	+	28774206-28774212:TTGATTA	28774206-28774212:TTGATGA	MA0176.1
rs110910047	23	28774211	GABBR1	T	G	CG18599	Jaspar	-	28774207-28774213:TTAATCA	28774207-28774213:TTCATCA	MA0177.1
rs110910047	23	28774211	GABBR1	T	G	HHEX	Jaspar	+	28774205-28774212:ATTGATTA	28774205-28774212:ATTGATGA	MA0183.1
rs110910047	23	28774211	GABBR1	T	G	Dfd	Jaspar	-	28774207-28774213:TTAATCA	28774207-28774213:TTCATCA	MA0186.1
rs110910047	23	28774211	GABBR1	T	G	Gsc	Jaspar	-	28774207-28774212:TAATCA	28774207-28774212:TCATCA	MA0190.1
rs110910047	23	28774211	GABBR1	T	G	HGTX	Jaspar	-	28774207-28774213:TTAATCA	28774207-28774213:TTCATCA	MA0191.1
rs110910047	23	28774211	GABBR1	T	G	Hmx	Jaspar	-	28774207-28774213:TTAATCA	28774207-28774213:TTCATCA	MA0192.1
rs110910047	23	28774211	GABBR1	T	G	Lim3	Jaspar	+	28774206-28774212:TTGATTA	28774206-28774212:TTGATGA	MA0195.1
rs110910047	23	28774211	GABBR1	T	G	Lim3	Jaspar	-	28774207-28774213:TTAATCA	28774207-28774213:TTCATCA	MA0195.1
rs110910047	23	28774211	GABBR1	T	G	Scr	Jaspar	-	28774207-28774213:TTAATCA	28774207-28774213:TTCATCA	MA0203.1
rs110910047	23	28774211	GABBR1	T	G	abd-A	Jaspar	-	28774207-28774213:TTAATCA	28774207-28774213:TTCATCA	MA0206.1
rs110910047	23	28774211	GABBR1	T	G	bsh	Jaspar	-	28774207-28774213:TTAATCA	28774207-28774213:TTCATCA	MA0214.1
rs110910047	23	28774211	GABBR1	T	G	btn	Jaspar	+	28774206-28774212:TTGATTA	28774206-28774212:TTGATGA	MA0215.1
rs110910047	23	28774211	GABBR1	T	G	eve	Jaspar	-	28774207-28774213:TTAATCA	28774207-28774213:TTCATCA	MA0221.1
rs110910047	23	28774211	GABBR1	T	G	exex	Jaspar	-	28774207-28774213:TTAATCA	28774207-28774213:TTCATCA	MA0224.1
rs110910047	23	28774211	GABBR1	T	G	ftz	Jaspar	-	28774207-28774213:TTAATCA	28774207-28774213:TTCATCA	MA0225.1
rs110910047	23	28774211	GABBR1	T	G	inv	Jaspar	-	28774207-28774214:TTTAATCA	28774207-28774214:TTTCATCA	MA0229.1
rs110910047	23	28774211	GABBR1	T	G	lab	Jaspar	+	28774210-28774216:TTAAAGA	28774206-28774212:TTGATGA	MA0230.1
rs110910047	23	28774211	GABBR1	T	G	lab	Jaspar	-	28774207-28774213:TTAATCA	28774207-28774213:TTCATCA	MA0230.1
rs110910047	23	28774211	GABBR1	T	G	lbe	Jaspar	-	28774207-28774212:TAATCA	28774207-28774212:TCATCA	MA0231.1
rs110910047	23	28774211	GABBR1	T	G	onecut	Jaspar	+	28774206-28774212:TTGATTA	28774206-28774212:TTGATGA	MA0235.1
rs110910047	23	28774211	GABBR1	T	G	otp	Jaspar	-	28774207-28774213:TTAATCA	28774207-28774213:TTCATCA	MA0236.1
rs110910047	23	28774211	GABBR1	T	G	pb	Jaspar	-	28774207-28774213:TTAATCA	28774207-28774213:TTCATCA	MA0238.1
rs110910047	23	28774211	GABBR1	T	G	slou	Jaspar	-	28774207-28774213:TTAATCA	28774207-28774213:TTCATCA	MA0245.1
rs110910047	23	28774211	GABBR1	T	G	HAP3	Jaspar	+	28774201-28774215:GCTCATTGATTAAAG	28774201-28774215:GCTCATTGATGAAAG	MA0314.1
rs110910047	23	28774211	GABBR1	T	G	NRG1	Jaspar	-	28774208-28774227:GATTTCCAGGGTCTTTAATC	28774208-28774227:GATTTCCAGGGTCTTTCATC	MA0347.1
rs110910047	23	28774211	GABBR1	T	G	TOD6	Jaspar	+	28774194-28774214:CTCTGCAGCTCATTGATTAAA	28774194-28774214:CTCTGCAGCTCATTGATGAAA	MA0350.1
rs110910047	23	28774211	GABBR1	T	G	DOT6	Jaspar	+	28774194-28774214:CTCTGCAGCTCATTGATTAAA	28774194-28774214:CTCTGCAGCTCATTGATGAAA	MA0351.1
rs110910047	23	28774211	GABBR1	T	G	YOX1	Jaspar	+	28774206-28774213:TTGATTAA	28774206-28774213:TTGATGAA	MA0433.1
rs110910047	23	28774211	GABBR1	T	G	YOX1	Jaspar	-	28774206-28774213:TTAATCAA	28774206-28774213:TTCATCAA	MA0433.1
rs110910047	23	28774211	GABBR1	T	G	fkh	Jaspar	-	28774206-28774216:TCTTTAATCAA	28774206-28774216:TCTTTCATCAA	MA0446.1
rs110910047	23	28774211	GABBR1	T	G	Hoxc9	Jaspar	-	28774206-28774218:GGTCTTTAATCAA	28774202-28774214:TTTCATCAATGAG	MA0485.1
rs110910047	23	28774211	GABBR1	T	G	NFYB	Jaspar	-	28774202-28774216:TCTTTAATCAATGAG	28774202-28774216:TCTTTCATCAATGAG	MA0502.1
rs110910047	23	28774211	GABBR1	T	G	TCF7L2	Jaspar	+	28774205-28774218:ATTGATTAAAGACC	28774205-28774218:ATTGATGAAAGACC	MA0523.1
rs110910047	23	28774211	GABBR1	T	G	Stat92E	Jaspar	+	28774211-28774225:TAAAGACCCTGGAAA	28774211-28774225:GAAAGACCCTGGAAA	MA0532.1
rs110910047	23	28774211	GABBR1	T	G	elt-3	Jaspar	-	28774207-28774214:TTTAATCA	28774207-28774214:TTTCATCA	MA0542.1
rs110910047	23	28774211	GABBR1	T	G	Hoxa9	Jaspar	-	28774207-28774217:GTCTTTAATCA	28774203-28774213:TTCATCAATGA	MA0594.1
rs110910047	23	28774211	GABBR1	T	G	Arid3b	Jaspar	-	28774206-28774216:TCTTTAATCAA	28774206-28774216:TCTTTCATCAA	MA0601.1
rs110910047	23	28774211	GABBR1	T	G	Dux	Jaspar	-	28774206-28774213:TTAATCAA	28774206-28774213:TTCATCAA	MA0611.1
rs110910047	23	28774211	GABBR1	T	G	mix-a	Jaspar	+	28774204-28774214:CATTGATTAAA	28774204-28774214:CATTGATGAAA	MA0621.1
rs110910047	23	28774211	GABBR1	T	G	mix-a	Jaspar	-	28774205-28774215:CTTTAATCAAT	28774201-28774211:CATCAATGAGC	MA0621.1
rs110910047	23	28774211	GABBR1	T	G	LHX6	Jaspar	+	28774205-28774214:ATTGATTAAA	28774205-28774214:ATTGATGAAA	MA0658.1
rs110910047	23	28774211	GABBR1	T	G	LHX6	Jaspar	-	28774205-28774214:TTTAATCAAT	28774205-28774214:TTTCATCAAT	MA0658.1
rs110910047	23	28774211	GABBR1	T	G	MIXL1	Jaspar	+	28774205-28774214:ATTGATTAAA	28774205-28774214:ATTGATGAAA	MA0662.1
rs110910047	23	28774211	GABBR1	T	G	MIXL1	Jaspar	-	28774205-28774214:TTTAATCAAT	28774205-28774214:TTTCATCAAT	MA0662.1
rs110910047	23	28774211	GABBR1	T	G	ONECUT1	Jaspar	-	28774202-28774215:CTTTAATCAATGAG	28774202-28774215:CTTTCATCAATGAG	MA0679.1
rs110910047	23	28774211	GABBR1	T	G	PAX7	Jaspar	+	28774203-28774212:TCATTGATTA	28774203-28774212:TCATTGATGA	MA0680.1
rs110910047	23	28774211	GABBR1	T	G	PAX7	Jaspar	-	28774203-28774212:TAATCAATGA	28774203-28774212:TCATCAATGA	MA0680.1
rs110910047	23	28774211	GABBR1	T	G	LMX1A	Jaspar	+	28774206-28774213:TTGATTAA	28774206-28774213:TTGATGAA	MA0702.1
rs110910047	23	28774211	GABBR1	T	G	LMX1A	Jaspar	-	28774206-28774213:TTAATCAA	28774206-28774213:TTCATCAA	MA0702.1
rs110910047	23	28774211	GABBR1	T	G	LMX1B	Jaspar	-	28774206-28774213:TTAATCAA	28774206-28774213:TTCATCAA	MA0703.1
rs110910047	23	28774211	GABBR1	T	G	Lhx4	Jaspar	+	28774206-28774213:TTGATTAA	28774206-28774213:TTGATGAA	MA0704.1
rs110910047	23	28774211	GABBR1	T	G	Lhx4	Jaspar	-	28774206-28774213:TTAATCAA	28774206-28774213:TTCATCAA	MA0704.1
rs110910047	23	28774211	GABBR1	T	G	Lhx8	Jaspar	+	28774206-28774213:TTGATTAA	28774206-28774213:TTGATGAA	MA0705.1
rs110910047	23	28774211	GABBR1	T	G	Lhx8	Jaspar	-	28774206-28774213:TTAATCAA	28774206-28774213:TTCATCAA	MA0705.1
rs110910047	23	28774211	GABBR1	T	G	PRRX1	Jaspar	+	28774206-28774213:TTGATTAA	28774206-28774213:TTGATGAA	MA0716.1
rs110910047	23	28774211	GABBR1	T	G	PRRX1	Jaspar	-	28774206-28774213:TTAATCAA	28774206-28774213:TTCATCAA	MA0716.1
rs110910047	23	28774211	GABBR1	T	G	RAX2	Jaspar	+	28774206-28774213:TTGATTAA	28774206-28774213:TTGATGAA	MA0717.1
rs110910047	23	28774211	GABBR1	T	G	RAX2	Jaspar	-	28774206-28774213:TTAATCAA	28774206-28774213:TTCATCAA	MA0717.1
rs110910047	23	28774211	GABBR1	T	G	UNCX	Jaspar	+	28774206-28774213:TTGATTAA	28774206-28774213:TTGATGAA	MA0721.1
rs110910047	23	28774211	GABBR1	T	G	UNCX	Jaspar	-	28774206-28774213:TTAATCAA	28774206-28774213:TTCATCAA	MA0721.1
rs110910047	23	28774211	GABBR1	T	G	VENTX	Jaspar	+	28774205-28774213:ATTGATTAA	28774205-28774213:ATTGATGAA	MA0724.1
rs110910047	23	28774211	GABBR1	T	G	CUX1	Jaspar	-	28774203-28774212:TAATCAATGA	28774203-28774212:TCATCAATGA	MA0754.1
rs110910047	23	28774211	GABBR1	T	G	CUX2	Jaspar	-	28774203-28774212:TAATCAATGA	28774203-28774212:TCATCAATGA	MA0755.1
rs110910047	23	28774211	GABBR1	T	G	ONECUT2	Jaspar	-	28774202-28774215:CTTTAATCAATGAG	28774202-28774215:CTTTCATCAATGAG	MA0756.1
rs110910047	23	28774211	GABBR1	T	G	ONECUT3	Jaspar	-	28774202-28774215:CTTTAATCAATGAG	28774202-28774215:CTTTCATCAATGAG	MA0757.1
rs110910047	23	28774211	GABBR1	T	G	Tcf7	Jaspar	+	28774205-28774216:ATTGATTAAAGA	28774205-28774216:ATTGATGAAAGA	MA0769.1
rs110910047	23	28774211	GABBR1	T	G	PAX1	Jaspar	-	28774202-28774218:GGTCTTTAATCAATGAG	28774202-28774218:GGTCTTTCATCAATGAG	MA0779.1
rs110910047	23	28774211	GABBR1	T	G	PAX3	Jaspar	+	28774203-28774212:TCATTGATTA	28774203-28774212:TCATTGATGA	MA0780.1
rs110910047	23	28774211	GABBR1	T	G	PAX3	Jaspar	-	28774203-28774212:TAATCAATGA	28774203-28774212:TCATCAATGA	MA0780.1
rs110910047	23	28774211	GABBR1	T	G	PAX9	Jaspar	-	28774202-28774218:GGTCTTTAATCAATGAG	28774202-28774218:GGTCTTTCATCAATGAG	MA0781.1
rs110910047	23	28774211	GABBR1	T	G	Alx4	Jaspar	+	28774202-28774218:CTCATTGATTAAAGACC	28774202-28774218:CTCATTGATGAAAGACC	MA0853.1
rs110910047	23	28774211	GABBR1	T	G	Alx4	Jaspar	-	28774201-28774217:GTCTTTAATCAATGAGC	28774201-28774217:GTCTTTCATCAATGAGC	MA0853.1
rs110910047	23	28774211	GABBR1	T	G	Alx1	Jaspar	+	28774202-28774218:CTCATTGATTAAAGACC	28774198-28774214:GCAGCTCATTGATGAAA	MA0854.1
rs110910047	23	28774211	GABBR1	T	G	Alx1	Jaspar	-	28774201-28774217:GTCTTTAATCAATGAGC	28774201-28774217:GTCTTTCATCAATGAGC	MA0854.1
rs110910047	23	28774211	GABBR1	T	G	HOXD12	Jaspar	-	28774208-28774218:GGTCTTTAATC	28774208-28774218:GGTCTTTCATC	MA0873.1
rs110910047	23	28774211	GABBR1	T	G	Arx	Jaspar	+	28774201-28774217:GCTCATTGATTAAAGAC	28774197-28774213:TGCAGCTCATTGATGAA	MA0874.1
rs110910047	23	28774211	GABBR1	T	G	Arx	Jaspar	-	28774202-28774218:GGTCTTTAATCAATGAG	28774198-28774214:TTTCATCAATGAGCTGC	MA0874.1
rs110910047	23	28774211	GABBR1	T	G	Hoxb5	Jaspar	-	28774205-28774220:AGGGTCTTTAATCAAT	28774197-28774212:TCATCAATGAGCTGCA	MA0904.1
rs110910047	23	28774211	GABBR1	T	G	Hoxd8	Jaspar	+	28774203-28774219:TCATTGATTAAAGACCC	28774199-28774215:CAGCTCATTGATGAAAG	MA0910.1
rs110910047	23	28774211	GABBR1	T	G	Hoxd3	Jaspar	-	28774199-28774214:TTTAATCAATGAGCTG	28774199-28774214:TTTCATCAATGAGCTG	MA0912.1
rs110910047	23	28774211	GABBR1	T	G	dsc-1	Jaspar	+	28774205-28774214:ATTGATTAAA	28774205-28774214:ATTGATGAAA	MA0919.1
rs110910047	23	28774211	GABBR1	T	G	dsc-1	Jaspar	-	28774205-28774214:TTTAATCAAT	28774205-28774214:TTTCATCAAT	MA0919.1
rs110910047	23	28774211	GABBR1	T	G	ceh-48	Jaspar	-	28774203-28774211:AATCAATGA	28774203-28774211:CATCAATGA	MA0921.1
rs110910047	23	28774211	GABBR1	T	G	lim-4	Jaspar	-	28774206-28774214:TTTAATCAA	28774206-28774214:TTTCATCAA	MA0923.1
rs110910047	23	28774211	GABBR1	T	G	zfh-2	Jaspar	+	28774204-28774214:CATTGATTAAA	28774204-28774214:CATTGATGAAA	MA0928.1
rs110910047	23	28774211	GABBR1	T	G	ATHB-12	Jaspar	+	28774205-28774212:ATTGATTA	28774205-28774212:ATTGATGA	MA0950.1
rs110910047	23	28774211	GABBR1	T	G	ATHB-16	Jaspar	-	28774205-28774212:TAATCAAT	28774205-28774212:TCATCAAT	MA0951.1
rs110910047	23	28774211	GABBR1	T	G	ATHB-7	Jaspar	-	28774204-28774213:TTAATCAATG	28774204-28774213:TTCATCAATG	MA0954.1
rs110910047	23	28774211	GABBR1	T	G	EDT1	Jaspar	-	28774203-28774212:TAATCAATGA	28774203-28774212:TCATCAATGA	MA0990.1
rs110910047	23	28774211	GABBR1	T	G	HAT1	Jaspar	-	28774204-28774213:TTAATCAATG	28774204-28774213:TTCATCAATG	MA1024.1
rs110910047	23	28774211	GABBR1	T	G	ARI3A	Hocomoco10	-	28774205-28774226:ATTTCCAGGGTCTTTAATCAAT	28774205-28774226:ATTTCCAGGGTCTTTCATCAAT	M01011
rs110910047	23	28774211	GABBR1	T	G	ARI3A	Hocomoco10	+	28774208-28774214:GATTAAA	28774208-28774214:GATGAAA	M01012
rs110910047	23	28774211	GABBR1	T	G	BARX2	Hocomoco10	+	28774203-28774212:TCATTGATTA	28774203-28774212:TCATTGATGA	M01028
rs110910047	23	28774211	GABBR1	T	G	BARX2	Hocomoco10	-	28774207-28774216:TCTTTAATCA	28774203-28774212:TCATCAATGA	M01028
rs110910047	23	28774211	GABBR1	T	G	CDX1	Hocomoco10	+	28774209-28774216:ATTAAAGA	28774205-28774212:ATTGATGA	M01046
rs110910047	23	28774211	GABBR1	T	G	CEBPZ	Hocomoco10	+	28774201-28774211:GCTCATTGATT	28774201-28774211:GCTCATTGATG	M01053
rs110910047	23	28774211	GABBR1	T	G	CRX	Hocomoco10	+	28774206-28774213:TTGATTAA	28774206-28774213:TTGATGAA	M01068
rs110910047	23	28774211	GABBR1	T	G	DUXA	Hocomoco10	+	28774207-28774217:TGATTAAAGAC	28774207-28774217:TGATGAAAGAC	M01085
rs110910047	23	28774211	GABBR1	T	G	GATA6	Hocomoco10	+	28774206-28774212:TTGATTA	28774206-28774212:TTGATGA	M01179
rs110910047	23	28774211	GABBR1	T	G	GFI1B	Hocomoco10	+	28774202-28774212:CTCATTGATTA	28774202-28774212:CTCATTGATGA	M01186
rs110910047	23	28774211	GABBR1	T	G	HNF1B	Hocomoco10	+	28774201-28774214:GCTCATTGATTAAA	28774201-28774214:GCTCATTGATGAAA	M01224
rs110910047	23	28774211	GABBR1	T	G	HNF6	Hocomoco10	+	28774202-28774215:CTCATTGATTAAAG	28774202-28774215:CTCATTGATGAAAG	M01227
rs110910047	23	28774211	GABBR1	T	G	HSF1	Hocomoco10	+	28774211-28774224:TAAAGACCCTGGAA	28774211-28774224:GAAAGACCCTGGAA	M01229
rs110910047	23	28774211	GABBR1	T	G	HXA10	Hocomoco10	+	28774201-28774212:GCTCATTGATTA	28774201-28774212:GCTCATTGATGA	M01234
rs110910047	23	28774211	GABBR1	T	G	HXA1	Hocomoco10	+	28774202-28774211:CTCATTGATT	28774202-28774211:CTCATTGATG	M01237
rs110910047	23	28774211	GABBR1	T	G	HXA5	Hocomoco10	+	28774206-28774215:TTGATTAAAG	28774202-28774211:CTCATTGATG	M01239
rs110910047	23	28774211	GABBR1	T	G	HXA5	Hocomoco10	-	28774204-28774213:TTAATCAATG	28774204-28774213:TTCATCAATG	M01239
rs110910047	23	28774211	GABBR1	T	G	HXB1	Hocomoco10	+	28774203-28774212:TCATTGATTA	28774203-28774212:TCATTGATGA	M01243
rs110910047	23	28774211	GABBR1	T	G	HXB6	Hocomoco10	+	28774205-28774217:ATTGATTAAAGAC	28774201-28774213:GCTCATTGATGAA	M01246
rs110910047	23	28774211	GABBR1	T	G	HXB7	Hocomoco10	+	28774206-28774215:TTGATTAAAG	28774202-28774211:CTCATTGATG	M01247
rs110910047	23	28774211	GABBR1	T	G	HXB7	Hocomoco10	-	28774204-28774213:TTAATCAATG	28774204-28774213:TTCATCAATG	M01247
rs110910047	23	28774211	GABBR1	T	G	HXB8	Hocomoco10	+	28774206-28774216:TTGATTAAAGA	28774206-28774216:TTGATGAAAGA	M01248
rs110910047	23	28774211	GABBR1	T	G	HXB8	Hocomoco10	-	28774203-28774213:TTAATCAATGA	28774203-28774213:TTCATCAATGA	M01248
rs110910047	23	28774211	GABBR1	T	G	HXC8	Hocomoco10	+	28774205-28774218:ATTGATTAAAGACC	28774205-28774218:ATTGATGAAAGACC	M01254
rs110910047	23	28774211	GABBR1	T	G	HXC8	Hocomoco10	-	28774201-28774214:TTTAATCAATGAGC	28774201-28774214:TTTCATCAATGAGC	M01254
rs110910047	23	28774211	GABBR1	T	G	HXD13	Hocomoco10	+	28774206-28774216:TTGATTAAAGA	28774206-28774216:TTGATGAAAGA	M01258
rs110910047	23	28774211	GABBR1	T	G	ISX	Hocomoco10	+	28774202-28774217:CTCATTGATTAAAGAC	28774202-28774217:CTCATTGATGAAAGAC	M01278
rs110910047	23	28774211	GABBR1	T	G	LHX3	Hocomoco10	+	28774202-28774214:CTCATTGATTAAA	28774202-28774214:CTCATTGATGAAA	M01299
rs110910047	23	28774211	GABBR1	T	G	LHX3	Hocomoco10	-	28774205-28774217:GTCTTTAATCAAT	28774201-28774213:TTCATCAATGAGC	M01299
rs110910047	23	28774211	GABBR1	T	G	LHX8	Hocomoco10	+	28774204-28774221:CATTGATTAAAGACCCTG	28774200-28774217:AGCTCATTGATGAAAGAC	M01302
rs110910047	23	28774211	GABBR1	T	G	MIXL1	Hocomoco10	+	28774205-28774215:ATTGATTAAAG	28774201-28774211:GCTCATTGATG	M01331
rs110910047	23	28774211	GABBR1	T	G	NFKB2	Hocomoco10	+	28774210-28774220:TTAAAGACCCT	28774210-28774220:TGAAAGACCCT	M01367
rs110910047	23	28774211	GABBR1	T	G	NFYA	Hocomoco10	-	28774200-28774212:TAATCAATGAGCT	28774200-28774212:TCATCAATGAGCT	M01368
rs110910047	23	28774211	GABBR1	T	G	NFYB	Hocomoco10	-	28774200-28774212:TAATCAATGAGCT	28774200-28774212:TCATCAATGAGCT	M01369
rs110910047	23	28774211	GABBR1	T	G	NFYC	Hocomoco10	-	28774199-28774212:TAATCAATGAGCTG	28774199-28774212:TCATCAATGAGCTG	M01370
rs110910047	23	28774211	GABBR1	T	G	NKX62	Hocomoco10	-	28774201-28774211:AATCAATGAGC	28774201-28774211:CATCAATGAGC	M01380
rs110910047	23	28774211	GABBR1	T	G	NR1H4	Hocomoco10	-	28774207-28774220:AGGGTCTTTAATCA	28774207-28774220:AGGGTCTTTCATCA	M01386
rs110910047	23	28774211	GABBR1	T	G	ONEC3	Hocomoco10	+	28774204-28774215:CATTGATTAAAG	28774204-28774215:CATTGATGAAAG	M01407
rs110910047	23	28774211	GABBR1	T	G	OTX2	Hocomoco10	+	28774201-28774215:GCTCATTGATTAAAG	28774201-28774215:GCTCATTGATGAAAG	M01409
rs110910047	23	28774211	GABBR1	T	G	PAX1	Hocomoco10	-	28774203-28774219:GGGTCTTTAATCAATGA	28774203-28774219:GGGTCTTTCATCAATGA	M01417
rs110910047	23	28774211	GABBR1	T	G	PAX2	Hocomoco10	+	28774201-28774218:GCTCATTGATTAAAGACC	28774201-28774218:GCTCATTGATGAAAGACC	M01418
rs110910047	23	28774211	GABBR1	T	G	PAX3	Hocomoco10	+	28774201-28774213:GCTCATTGATTAA	28774201-28774213:GCTCATTGATGAA	M01420
rs110910047	23	28774211	GABBR1	T	G	PAX3	Hocomoco10	-	28774202-28774214:TTTAATCAATGAG	28774202-28774214:TTTCATCAATGAG	M01420
rs110910047	23	28774211	GABBR1	T	G	PAX7	Hocomoco10	+	28774203-28774213:TCATTGATTAA	28774203-28774213:TCATTGATGAA	M01425
rs110910047	23	28774211	GABBR1	T	G	PAX7	Hocomoco10	-	28774202-28774212:TAATCAATGAG	28774202-28774212:TCATCAATGAG	M01425
rs110910047	23	28774211	GABBR1	T	G	PBX1	Hocomoco10	+	28774203-28774217:TCATTGATTAAAGAC	28774199-28774213:CAGCTCATTGATGAA	M01427
rs110910047	23	28774211	GABBR1	T	G	PBX2	Hocomoco10	+	28774202-28774216:CTCATTGATTAAAGA	28774198-28774212:GCAGCTCATTGATGA	M01428
rs110910047	23	28774211	GABBR1	T	G	PBX3	Hocomoco10	+	28774200-28774213:AGCTCATTGATTAA	28774200-28774213:AGCTCATTGATGAA	M01429
rs110910047	23	28774211	GABBR1	T	G	PITX1	Hocomoco10	+	28774206-28774216:TTGATTAAAGA	28774206-28774216:TTGATGAAAGA	M01435
rs110910047	23	28774211	GABBR1	T	G	PKNX1	Hocomoco10	+	28774199-28774211:CAGCTCATTGATT	28774199-28774211:CAGCTCATTGATG	M01438
rs110910047	23	28774211	GABBR1	T	G	PO4F2	Hocomoco10	-	28774199-28774211:AATCAATGAGCTG	28774199-28774211:CATCAATGAGCTG	M01451
rs110910047	23	28774211	GABBR1	T	G	PRD14	Hocomoco10	+	28774207-28774220:TGATTAAAGACCCT	28774207-28774220:TGATGAAAGACCCT	M01461
rs110910047	23	28774211	GABBR1	T	G	PRRX2	Hocomoco10	-	28774207-28774213:TTAATCA	28774207-28774213:TTCATCA	M01469
rs110910047	23	28774211	GABBR1	T	G	RAX2	Hocomoco10	+	28774202-28774213:CTCATTGATTAA	28774202-28774213:CTCATTGATGAA	M01477
rs110910047	23	28774211	GABBR1	T	G	RELB	Hocomoco10	-	28774209-28774220:AGGGTCTTTAAT	28774209-28774220:AGGGTCTTTCAT	M01478
rs110910047	23	28774211	GABBR1	T	G	REST	Hocomoco10	+	28774210-28774231:TTAAAGACCCTGGAAATCTCAG	28774210-28774231:TGAAAGACCCTGGAAATCTCAG	M01480
rs110910047	23	28774211	GABBR1	T	G	RX	Hocomoco10	+	28774202-28774212:CTCATTGATTA	28774202-28774212:CTCATTGATGA	M01496
rs110910047	23	28774211	GABBR1	T	G	SOX9	Hocomoco10	+	28774202-28774212:CTCATTGATTA	28774202-28774212:CTCATTGATGA	M01522
rs110910047	23	28774211	GABBR1	T	G	TAL1	Hocomoco10	+	28774196-28774214:CTGCAGCTCATTGATTAAA	28774196-28774214:CTGCAGCTCATTGATGAAA	M01547
rs110910047	23	28774211	GABBR1	T	G	TF65	Hocomoco10	-	28774209-28774219:GGGTCTTTAAT	28774209-28774219:GGGTCTTTCAT	M01566
rs110910047	23	28774211	GABBR1	T	G	TF7L2	Hocomoco10	-	28774206-28774218:GGTCTTTAATCAA	28774206-28774218:GGTCTTTCATCAA	M01568
rs110910047	23	28774211	GABBR1	T	G	UNC4	Hocomoco10	-	28774203-28774213:TTAATCAATGA	28774203-28774213:TTCATCAATGA	M01590
rs110910047	23	28774211	GABBR1	T	G	ZFHX3	Hocomoco10	+	28774202-28774212:CTCATTGATTA	28774202-28774212:CTCATTGATGA	M01614
rs383694339	23	28774382	GABBR1	C	T	E4BP4	Transfac3.2	-	28774377-28774388:AGTGGTGTAAGA	28774377-28774388:AGTGGTATAAGA	M00045
rs383694339	23	28774382	GABBR1	C	T	HEN1	Transfac3.2	-	28774367-28774388:AGTGGTGTAAGATGTTCCCATA	28774367-28774388:AGTGGTATAAGATGTTCCCATA	M00058
rs383694339	23	28774382	GABBR1	C	T	Tal-1beta/E47	Transfac3.2	-	28774370-28774385:GGTGTAAGATGTTCCC	28774370-28774385:GGTATAAGATGTTCCC	M00065
rs383694339	23	28774382	GABBR1	C	T	Tal-1alpha/E47	Transfac3.2	-	28774370-28774385:GGTGTAAGATGTTCCC	28774370-28774385:GGTATAAGATGTTCCC	M00066
rs383694339	23	28774382	GABBR1	C	T	HEN1	Transfac3.2	+	28774367-28774388:TATGGGAACATCTTACACCACT	28774367-28774388:TATGGGAACATCTTATACCACT	M00068
rs383694339	23	28774382	GABBR1	C	T	HEN1	Transfac3.2	-	28774367-28774388:AGTGGTGTAAGATGTTCCCATA	28774367-28774388:AGTGGTATAAGATGTTCCCATA	M00068
rs383694339	23	28774382	GABBR1	C	T	Tal-1beta/ITF-2	Transfac3.2	-	28774370-28774385:GGTGTAAGATGTTCCC	28774370-28774385:GGTATAAGATGTTCCC	M00070
rs383694339	23	28774382	GABBR1	C	T	C/EBPbeta	Transfac3.2	-	28774376-28774389:TAGTGGTGTAAGAT	28774376-28774389:TAGTGGTATAAGAT	M00109
rs383694339	23	28774382	GABBR1	C	T	C/EBPbeta	Transfac3.2	+	28774376-28774389:ATCTTACACCACTA	28774376-28774389:ATCTTATACCACTA	M00117
rs383694339	23	28774382	GABBR1	C	T	GR	Transfac3.2	-	28774369-28774387:GTGGTGTAAGATGTTCCCA	28774369-28774387:GTGGTATAAGATGTTCCCA	M00192
rs383694339	23	28774382	GABBR1	C	T	GR	Transfac3.2	-	28774370-28774385:GGTGTAAGATGTTCCC	28774370-28774385:GGTATAAGATGTTCCC	M00205
rs383694339	23	28774382	GABBR1	C	T	LAC9	Transfac3.2	+	28774366-28774387:CTATGGGAACATCTTACACCAC	28774366-28774387:CTATGGGAACATCTTATACCAC	M00207
rs383694339	23	28774382	GABBR1	C	T	Poly_A_downstream_element	Transfac3.2	-	28774380-28774388:AGTGGTGTA	28774380-28774388:AGTGGTATA	M00211
rs383694339	23	28774382	GABBR1	C	T	SREBP-1	Transfac3.2	+	28774377-28774387:TCTTACACCAC	28774377-28774387:TCTTATACCAC	M00221
rs383694339	23	28774382	GABBR1	C	T	Ar	Jaspar	+	28774370-28774386:GGGAACATCTTACACCA	28774370-28774386:GGGAACATCTTATACCA	MA0007.3
rs383694339	23	28774382	GABBR1	C	T	Ar	Jaspar	-	28774370-28774386:TGGTGTAAGATGTTCCC	28774370-28774386:TGGTATAAGATGTTCCC	MA0007.3
rs383694339	23	28774382	GABBR1	C	T	NFIL3	Jaspar	-	28774376-28774386:TGGTGTAAGAT	28774376-28774386:TGGTATAAGAT	MA0025.1
rs383694339	23	28774382	GABBR1	C	T	HLF	Jaspar	+	28774377-28774388:TCTTACACCACT	28774377-28774388:TCTTATACCACT	MA0043.2
rs383694339	23	28774382	GABBR1	C	T	TAL1::TCF3	Jaspar	+	28774371-28774382:GGAACATCTTAC	28774371-28774382:GGAACATCTTAT	MA0091.1
rs383694339	23	28774382	GABBR1	C	T	CEBPA	Jaspar	+	28774378-28774388:CTTACACCACT	28774378-28774388:CTTATACCACT	MA0102.3
rs383694339	23	28774382	GABBR1	C	T	NR3C1	Jaspar	+	28774370-28774386:GGGAACATCTTACACCA	28774370-28774386:GGGAACATCTTATACCA	MA0113.3
rs383694339	23	28774382	GABBR1	C	T	NR3C1	Jaspar	-	28774370-28774386:TGGTGTAAGATGTTCCC	28774370-28774386:TGGTATAAGATGTTCCC	MA0113.3
rs383694339	23	28774382	GABBR1	C	T	PEND	Jaspar	+	28774374-28774383:ACATCTTACA	28774374-28774383:ACATCTTATA	MA0127.1
rs383694339	23	28774382	GABBR1	C	T	AFT1	Jaspar	+	28774372-28774392:GAACATCTTACACCACTATCA	28774372-28774392:GAACATCTTATACCACTATCA	MA0269.1
rs383694339	23	28774382	GABBR1	C	T	CEBPB	Jaspar	+	28774378-28774387:CTTACACCAC	28774378-28774387:CTTATACCAC	MA0466.2
rs383694339	23	28774382	GABBR1	C	T	JUND(var.2)	Jaspar	-	28774377-28774391:GATAGTGGTGTAAGA	28774377-28774391:GATAGTGGTATAAGA	MA0492.1
rs383694339	23	28774382	GABBR1	C	T	SREBF1	Jaspar	+	28774378-28774387:CTTACACCAC	28774378-28774387:CTTATACCAC	MA0595.1
rs383694339	23	28774382	GABBR1	C	T	Rhox11	Jaspar	-	28774374-28774390:ATAGTGGTGTAAGATGT	28774377-28774393:ATGATAGTGGTATAAGA	MA0629.1
rs383694339	23	28774382	GABBR1	C	T	DBP	Jaspar	+	28774377-28774388:TCTTACACCACT	28774377-28774388:TCTTATACCACT	MA0639.1
rs383694339	23	28774382	GABBR1	C	T	DBP	Jaspar	-	28774377-28774388:AGTGGTGTAAGA	28774377-28774388:AGTGGTATAAGA	MA0639.1
rs383694339	23	28774382	GABBR1	C	T	TBX2	Jaspar	-	28774377-28774387:GTGGTGTAAGA	28774380-28774390:ATAGTGGTATA	MA0688.1
rs383694339	23	28774382	GABBR1	C	T	NR3C2	Jaspar	+	28774370-28774386:GGGAACATCTTACACCA	28774370-28774386:GGGAACATCTTATACCA	MA0727.1
rs383694339	23	28774382	GABBR1	C	T	NR3C2	Jaspar	-	28774370-28774386:TGGTGTAAGATGTTCCC	28774370-28774386:TGGTATAAGATGTTCCC	MA0727.1
rs383694339	23	28774382	GABBR1	C	T	CEBPD	Jaspar	+	28774378-28774387:CTTACACCAC	28774378-28774387:CTTATACCAC	MA0836.1
rs383694339	23	28774382	GABBR1	C	T	CEBPE	Jaspar	+	28774378-28774387:CTTACACCAC	28774378-28774387:CTTATACCAC	MA0837.1
rs383694339	23	28774382	GABBR1	C	T	ANDR	Hocomoco10	+	28774371-28774387:GGAACATCTTACACCAC	28774371-28774387:GGAACATCTTATACCAC	M01006
rs383694339	23	28774382	GABBR1	C	T	ANDR	Hocomoco10	-	28774369-28774385:GGTGTAAGATGTTCCCA	28774369-28774385:GGTATAAGATGTTCCCA	M01006
rs383694339	23	28774382	GABBR1	C	T	CDC5L	Hocomoco10	-	28774373-28774387:GTGGTGTAAGATGTT	28774373-28774387:GTGGTATAAGATGTT	M01045
rs383694339	23	28774382	GABBR1	C	T	CEBPA	Hocomoco10	-	28774376-28774388:AGTGGTGTAAGAT	28774376-28774388:AGTGGTATAAGAT	M01048
rs383694339	23	28774382	GABBR1	C	T	CEBPB	Hocomoco10	+	28774377-28774388:TCTTACACCACT	28774377-28774388:TCTTATACCACT	M01049
rs383694339	23	28774382	GABBR1	C	T	CEBPD	Hocomoco10	-	28774378-28774388:AGTGGTGTAAG	28774378-28774388:AGTGGTATAAG	M01050
rs383694339	23	28774382	GABBR1	C	T	DBP	Hocomoco10	-	28774377-28774387:GTGGTGTAAGA	28774377-28774387:GTGGTATAAGA	M01074
rs383694339	23	28774382	GABBR1	C	T	EVX1	Hocomoco10	-	28774365-28774384:GTGTAAGATGTTCCCATAGA	28774365-28774384:GTATAAGATGTTCCCATAGA	M01133
rs383694339	23	28774382	GABBR1	C	T	GCR	Hocomoco10	-	28774371-28774385:GGTGTAAGATGTTCC	28774371-28774385:GGTATAAGATGTTCC	M01184
rs383694339	23	28774382	GABBR1	C	T	HEN1	Hocomoco10	-	28774368-28774387:GTGGTGTAAGATGTTCCCAT	28774368-28774387:GTGGTATAAGATGTTCCCAT	M01202
rs383694339	23	28774382	GABBR1	C	T	HXA9	Hocomoco10	-	28774379-28774392:TGATAGTGGTGTAA	28774379-28774392:TGATAGTGGTATAA	M01241
rs383694339	23	28774382	GABBR1	C	T	MEIS1	Hocomoco10	-	28774380-28774392:TGATAGTGGTGTA	28774380-28774392:TGATAGTGGTATA	M01323
rs383694339	23	28774382	GABBR1	C	T	MNT	Hocomoco10	-	28774372-28774387:GTGGTGTAAGATGTTC	28774372-28774387:GTGGTATAAGATGTTC	M01334
rs383694339	23	28774382	GABBR1	C	T	PRGR	Hocomoco10	+	28774371-28774383:GGAACATCTTACA	28774371-28774383:GGAACATCTTATA	M01464
rs383694339	23	28774382	GABBR1	C	T	RUNX3	Hocomoco10	-	28774381-28774391:GATAGTGGTGT	28774381-28774391:GATAGTGGTAT	M01492
rs383694339	23	28774382	GABBR1	C	T	TAL1	Hocomoco10	-	28774372-28774383:TGTAAGATGTTC	28774372-28774383:TATAAGATGTTC	M01548
rs383694339	23	28774382	GABBR1	C	T	TBP	Hocomoco10	-	28774375-28774385:GGTGTAAGATG	28774375-28774385:GGTATAAGATG	M01549
rs383694339	23	28774382	GABBR1	C	T	TBX19	Hocomoco10	-	28774376-28774397:ATGTATGATAGTGGTGTAAGAT	28774376-28774397:ATGTATGATAGTGGTATAAGAT	M01552
rs383694339	23	28774382	GABBR1	C	T	TBX20	Hocomoco10	-	28774381-28774397:ATGTATGATAGTGGTGT	28774381-28774397:ATGTATGATAGTGGTAT	M01554
rs383694339	23	28774382	GABBR1	C	T	TBX2	Hocomoco10	-	28774371-28774395:GTATGATAGTGGTGTAAGATGTTCC	28774371-28774395:GTATGATAGTGGTATAAGATGTTCC	M01556
rs383694339	23	28774382	GABBR1	C	T	ZBT18	Hocomoco10	-	28774369-28774382:GTAAGATGTTCCCA	28774369-28774382:ATAAGATGTTCCCA	M01604
rs385347681	23	28774419	GABBR1	G	A	Ubx	Transfac3.2	+	28774401-28774419:TCACAGCTAATGACCAATG	28774401-28774419:TCACAGCTAATGACCAATA	M00018
rs385347681	23	28774419	GABBR1	G	A	CDP	Transfac3.2	+	28774414-28774425:CCAATGTTGATA	28774414-28774425:CCAATATTGATA	M00095
rs385347681	23	28774419	GABBR1	G	A	Pbx-1	Transfac3.2	-	28774416-28774424:ATCAACATT	28774416-28774424:ATCAATATT	M00096
rs385347681	23	28774419	GABBR1	G	A	CDP	Transfac3.2	-	28774407-28774421:AACATTGGTCATTAG	28774407-28774421:AATATTGGTCATTAG	M00102
rs385347681	23	28774419	GABBR1	G	A	Clox	Transfac3.2	-	28774407-28774421:AACATTGGTCATTAG	28774407-28774421:AATATTGGTCATTAG	M00103
rs385347681	23	28774419	GABBR1	G	A	HFH-1	Transfac3.2	+	28774415-28774426:CAATGTTGATAC	28774415-28774426:CAATATTGATAC	M00129
rs385347681	23	28774419	GABBR1	G	A	HNF-3beta	Transfac3.2	+	28774415-28774426:CAATGTTGATAC	28774415-28774426:CAATATTGATAC	M00131
rs385347681	23	28774419	GABBR1	G	A	2001-10-01	Transfac3.2	+	28774413-28774427:ACCAATGTTGATACA	28774413-28774427:ACCAATATTGATACA	M00136
rs385347681	23	28774419	GABBR1	G	A	Brn-2	Transfac3.2	-	28774406-28774421:AACATTGGTCATTAGC	28774406-28774421:AATATTGGTCATTAGC	M00145
rs385347681	23	28774419	GABBR1	G	A	Brachyury	Transfac3.2	-	28774397-28774420:ACATTGGTCATTAGCTGTGACAAA	28774397-28774420:ATATTGGTCATTAGCTGTGACAAA	M00150
rs385347681	23	28774419	GABBR1	G	A	AG	Transfac3.2	+	28774410-28774427:ATGACCAATGTTGATACA	28774410-28774427:ATGACCAATATTGATACA	M00151
rs385347681	23	28774419	GABBR1	G	A	RORalpha1	Transfac3.2	-	28774410-28774422:CAACATTGGTCAT	28774410-28774422:CAATATTGGTCAT	M00156
rs385347681	23	28774419	GABBR1	G	A	RORalpha2	Transfac3.2	-	28774410-28774422:CAACATTGGTCAT	28774410-28774422:CAATATTGGTCAT	M00157
rs385347681	23	28774419	GABBR1	G	A	AP-1	Transfac3.2	+	28774409-28774419:AATGACCAATG	28774409-28774419:AATGACCAATA	M00173
rs385347681	23	28774419	GABBR1	G	A	E2	Transfac3.2	+	28774411-28774426:TGACCAATGTTGATAC	28774411-28774426:TGACCAATATTGATAC	M00181
rs385347681	23	28774419	GABBR1	G	A	E2	Transfac3.2	-	28774411-28774426:GTATCAACATTGGTCA	28774411-28774426:GTATCAATATTGGTCA	M00181
rs385347681	23	28774419	GABBR1	G	A	NF-Y	Transfac3.2	+	28774411-28774421:TGACCAATGTT	28774411-28774421:TGACCAATATT	M00185
rs385347681	23	28774419	GABBR1	G	A	AP-1	Transfac3.2	+	28774409-28774419:AATGACCAATG	28774409-28774419:AATGACCAATA	M00188
rs385347681	23	28774419	GABBR1	G	A	Skn-1	Transfac3.2	-	28774417-28774428:CTGTATCAACAT	28774417-28774428:CTGTATCAATAT	M00230
rs385347681	23	28774419	GABBR1	G	A	CCAAT_box	Transfac3.2	+	28774409-28774420:AATGACCAATGT	28774409-28774420:AATGACCAATAT	M00254
rs385347681	23	28774419	GABBR1	G	A	AG	Jaspar	+	28774410-28774427:ATGACCAATGTTGATACA	28774410-28774427:ATGACCAATATTGATACA	MA0005.2
rs385347681	23	28774419	GABBR1	G	A	FOXC1	Jaspar	-	28774417-28774427:TGTATCAACAT	28774417-28774427:TGTATCAATAT	MA0032.2
rs385347681	23	28774419	GABBR1	G	A	FOXL1	Jaspar	-	28774418-28774424:ATCAACA	28774418-28774424:ATCAATA	MA0033.2
rs385347681	23	28774419	GABBR1	G	A	Foxq1	Jaspar	+	28774415-28774425:CAATGTTGATA	28774415-28774425:CAATATTGATA	MA0040.1
rs385347681	23	28774419	GABBR1	G	A	Foxq1	Jaspar	-	28774409-28774419:CATTGGTCATT	28774409-28774419:TATTGGTCATT	MA0040.1
rs385347681	23	28774419	GABBR1	G	A	FOXI1	Jaspar	-	28774418-28774424:ATCAACA	28774418-28774424:ATCAATA	MA0042.2
rs385347681	23	28774419	GABBR1	G	A	Foxa2	Jaspar	+	28774418-28774429:TGTTGATACAGT	28774418-28774429:TATTGATACAGT	MA0047.2
rs385347681	23	28774419	GABBR1	G	A	RORA	Jaspar	-	28774411-28774420:ACATTGGTCA	28774411-28774420:ATATTGGTCA	MA0071.1
rs385347681	23	28774419	GABBR1	G	A	RORA(var.2)	Jaspar	-	28774410-28774423:TCAACATTGGTCAT	28774410-28774423:TCAATATTGGTCAT	MA0072.1
rs385347681	23	28774419	GABBR1	G	A	squamosa	Jaspar	-	28774410-28774423:TCAACATTGGTCAT	28774410-28774423:TCAATATTGGTCAT	MA0082.1
rs385347681	23	28774419	GABBR1	G	A	GATA1::TAL1	Jaspar	-	28774410-28774427:TGTATCAACATTGGTCAT	28774410-28774427:TGTATCAATATTGGTCAT	MA0140.2
rs385347681	23	28774419	GABBR1	G	A	Sox2	Jaspar	+	28774414-28774421:CCAATGTT	28774414-28774421:CCAATATT	MA0143.3
rs385347681	23	28774419	GABBR1	G	A	FOXA1	Jaspar	+	28774414-28774428:CCAATGTTGATACAG	28774414-28774428:CCAATATTGATACAG	MA0148.3
rs385347681	23	28774419	GABBR1	G	A	Arid3a	Jaspar	-	28774419-28774424:ATCAAC	28774419-28774424:ATCAAT	MA0151.1
rs385347681	23	28774419	GABBR1	G	A	CG4328-RA	Jaspar	+	28774416-28774422:AATGTTG	28774416-28774422:AATATTG	MA0182.1
rs385347681	23	28774419	GABBR1	G	A	CG4328-RA	Jaspar	-	28774415-28774421:AACATTG	28774415-28774421:AATATTG	MA0182.1
rs385347681	23	28774419	GABBR1	G	A	exd	Jaspar	+	28774418-28774425:TGTTGATA	28774418-28774425:TATTGATA	MA0222.1
rs385347681	23	28774419	GABBR1	G	A	HCM1	Jaspar	-	28774417-28774424:ATCAACAT	28774417-28774424:ATCAATAT	MA0317.1
rs385347681	23	28774419	GABBR1	G	A	fkh	Jaspar	+	28774418-28774428:TGTTGATACAG	28774418-28774428:TATTGATACAG	MA0446.1
rs385347681	23	28774419	GABBR1	G	A	slp1	Jaspar	+	28774417-28774427:ATGTTGATACA	28774417-28774427:ATATTGATACA	MA0458.1
rs385347681	23	28774419	GABBR1	G	A	FOXH1	Jaspar	-	28774418-28774428:CTGTATCAACA	28774418-28774428:CTGTATCAATA	MA0479.1
rs385347681	23	28774419	GABBR1	G	A	BEAF-32	Jaspar	+	28774411-28774425:TGACCAATGTTGATA	28774411-28774425:TGACCAATATTGATA	MA0529.1
rs385347681	23	28774419	GABBR1	G	A	BEAF-32	Jaspar	-	28774418-28774432:AACACTGTATCAACA	28774418-28774432:AACACTGTATCAATA	MA0529.1
rs385347681	23	28774419	GABBR1	G	A	pnr	Jaspar	-	28774415-28774425:TATCAACATTG	28774415-28774425:TATCAATATTG	MA0536.1
rs385347681	23	28774419	GABBR1	G	A	pha-4	Jaspar	-	28774418-28774427:TGTATCAACA	28774418-28774427:TGTATCAATA	MA0546.1
rs385347681	23	28774419	GABBR1	G	A	AGL15	Jaspar	-	28774411-28774425:TATCAACATTGGTCA	28774411-28774425:TATCAATATTGGTCA	MA0548.1
rs385347681	23	28774419	GABBR1	G	A	2001-09-01	Jaspar	-	28774410-28774427:TGTATCAACATTGGTCAT	28774410-28774427:TGTATCAATATTGGTCAT	MA0584.1
rs385347681	23	28774419	GABBR1	G	A	AGL1	Jaspar	+	28774410-28774427:ATGACCAATGTTGATACA	28774410-28774427:ATGACCAATATTGATACA	MA0585.1
rs385347681	23	28774419	GABBR1	G	A	AGL1	Jaspar	-	28774410-28774427:TGTATCAACATTGGTCAT	28774410-28774427:TGTATCAATATTGGTCAT	MA0585.1
rs385347681	23	28774419	GABBR1	G	A	Arid5a	Jaspar	+	28774414-28774427:CCAATGTTGATACA	28774414-28774427:CCAATATTGATACA	MA0602.1
rs385347681	23	28774419	GABBR1	G	A	Arid5a	Jaspar	-	28774410-28774423:TCAACATTGGTCAT	28774410-28774423:TCAATATTGGTCAT	MA0602.1
rs385347681	23	28774419	GABBR1	G	A	DMRT3	Jaspar	-	28774419-28774429:ACTGTATCAAC	28774419-28774429:ACTGTATCAAT	MA0610.1
rs385347681	23	28774419	GABBR1	G	A	Foxj2	Jaspar	-	28774417-28774424:ATCAACAT	28774417-28774424:ATCAATAT	MA0614.1
rs385347681	23	28774419	GABBR1	G	A	Six3	Jaspar	-	28774416-28774432:AACACTGTATCAACATT	28774416-28774432:AACACTGTATCAATATT	MA0631.1
rs385347681	23	28774419	GABBR1	G	A	ONECUT1	Jaspar	+	28774408-28774421:TAATGACCAATGTT	28774408-28774421:TAATGACCAATATT	MA0679.1
rs385347681	23	28774419	GABBR1	G	A	CUX1	Jaspar	+	28774411-28774420:TGACCAATGT	28774411-28774420:TGACCAATAT	MA0754.1
rs385347681	23	28774419	GABBR1	G	A	CUX1	Jaspar	-	28774417-28774426:GTATCAACAT	28774417-28774426:GTATCAATAT	MA0754.1
rs385347681	23	28774419	GABBR1	G	A	CUX2	Jaspar	+	28774411-28774420:TGACCAATGT	28774411-28774420:TGACCAATAT	MA0755.1
rs385347681	23	28774419	GABBR1	G	A	CUX2	Jaspar	-	28774417-28774426:GTATCAACAT	28774417-28774426:GTATCAATAT	MA0755.1
rs385347681	23	28774419	GABBR1	G	A	ONECUT2	Jaspar	+	28774408-28774421:TAATGACCAATGTT	28774408-28774421:TAATGACCAATATT	MA0756.1
rs385347681	23	28774419	GABBR1	G	A	ONECUT2	Jaspar	-	28774416-28774429:ACTGTATCAACATT	28774416-28774429:ACTGTATCAATATT	MA0756.1
rs385347681	23	28774419	GABBR1	G	A	ONECUT3	Jaspar	+	28774408-28774421:TAATGACCAATGTT	28774408-28774421:TAATGACCAATATT	MA0757.1
rs385347681	23	28774419	GABBR1	G	A	ONECUT3	Jaspar	-	28774416-28774429:ACTGTATCAACATT	28774416-28774429:ACTGTATCAATATT	MA0757.1
rs385347681	23	28774419	GABBR1	G	A	NFE2	Jaspar	+	28774409-28774419:AATGACCAATG	28774409-28774419:AATGACCAATA	MA0841.1
rs385347681	23	28774419	GABBR1	G	A	FOXB1	Jaspar	-	28774417-28774427:TGTATCAACAT	28774417-28774427:TGTATCAATAT	MA0845.1
rs385347681	23	28774419	GABBR1	G	A	FOXC2	Jaspar	-	28774416-28774427:TGTATCAACATT	28774416-28774427:TGTATCAATATT	MA0846.1
rs385347681	23	28774419	GABBR1	G	A	FOXD2	Jaspar	-	28774418-28774424:ATCAACA	28774418-28774424:ATCAATA	MA0847.1
rs385347681	23	28774419	GABBR1	G	A	FOXO4	Jaspar	-	28774418-28774424:ATCAACA	28774418-28774424:ATCAATA	MA0848.1
rs385347681	23	28774419	GABBR1	G	A	FOXO6	Jaspar	-	28774418-28774424:ATCAACA	28774418-28774424:ATCAATA	MA0849.1
rs385347681	23	28774419	GABBR1	G	A	SOX8	Jaspar	+	28774406-28774421:GCTAATGACCAATGTT	28774417-28774432:ATATTGATACAGTGTT	MA0868.1
rs385347681	23	28774419	GABBR1	G	A	Hoxb5	Jaspar	+	28774404-28774419:CAGCTAATGACCAATG	28774404-28774419:CAGCTAATGACCAATA	MA0904.1
rs385347681	23	28774419	GABBR1	G	A	Hoxd3	Jaspar	-	28774404-28774419:CATTGGTCATTAGCTG	28774404-28774419:TATTGGTCATTAGCTG	MA0912.1
rs385347681	23	28774419	GABBR1	G	A	fkh-2	Jaspar	-	28774417-28774424:ATCAACAT	28774417-28774424:ATCAATAT	MA0920.1
rs385347681	23	28774419	GABBR1	G	A	ceh-48	Jaspar	+	28774412-28774420:GACCAATGT	28774412-28774420:GACCAATAT	MA0921.1
rs385347681	23	28774419	GABBR1	G	A	ceh-48	Jaspar	-	28774417-28774425:TATCAACAT	28774417-28774425:TATCAATAT	MA0921.1
rs385347681	23	28774419	GABBR1	G	A	ARR18	Jaspar	+	28774417-28774429:ATGTTGATACAGT	28774417-28774429:ATATTGATACAGT	MA0948.1
rs385347681	23	28774419	GABBR1	G	A	ARI5B	Hocomoco10	-	28774413-28774425:TATCAACATTGGT	28774413-28774425:TATCAATATTGGT	M01013
rs385347681	23	28774419	GABBR1	G	A	BATF	Hocomoco10	-	28774410-28774427:TGTATCAACATTGGTCAT	28774410-28774427:TGTATCAATATTGGTCAT	M01030
rs385347681	23	28774419	GABBR1	G	A	BRAC	Hocomoco10	-	28774398-28774422:CAACATTGGTCATTAGCTGTGACAA	28774398-28774422:CAATATTGGTCATTAGCTGTGACAA	M01042
rs385347681	23	28774419	GABBR1	G	A	CUX2	Hocomoco10	+	28774406-28774426:GCTAATGACCAATGTTGATAC	28774406-28774426:GCTAATGACCAATATTGATAC	M01072
rs385347681	23	28774419	GABBR1	G	A	CUX2	Hocomoco10	-	28774411-28774431:ACACTGTATCAACATTGGTCA	28774411-28774431:ACACTGTATCAATATTGGTCA	M01072
rs385347681	23	28774419	GABBR1	G	A	DLX1	Hocomoco10	-	28774408-28774423:TCAACATTGGTCATTA	28774408-28774423:TCAATATTGGTCATTA	M01076
rs385347681	23	28774419	GABBR1	G	A	DLX4	Hocomoco10	+	28774408-28774423:TAATGACCAATGTTGA	28774408-28774423:TAATGACCAATATTGA	M01079
rs385347681	23	28774419	GABBR1	G	A	DLX5	Hocomoco10	-	28774409-28774422:CAACATTGGTCATT	28774409-28774422:CAATATTGGTCATT	M01080
rs385347681	23	28774419	GABBR1	G	A	DLX6	Hocomoco10	+	28774408-28774422:TAATGACCAATGTTG	28774408-28774422:TAATGACCAATATTG	M01081
rs385347681	23	28774419	GABBR1	G	A	ESX1	Hocomoco10	+	28774406-28774422:GCTAATGACCAATGTTG	28774406-28774422:GCTAATGACCAATATTG	M01122
rs385347681	23	28774419	GABBR1	G	A	FOSL1	Hocomoco10	+	28774409-28774419:AATGACCAATG	28774409-28774419:AATGACCAATA	M01139
rs385347681	23	28774419	GABBR1	G	A	FOXA1	Hocomoco10	+	28774417-28774429:ATGTTGATACAGT	28774417-28774429:ATATTGATACAGT	M01142
rs385347681	23	28774419	GABBR1	G	A	FOXA2	Hocomoco10	+	28774418-28774428:TGTTGATACAG	28774418-28774428:TATTGATACAG	M01143
rs385347681	23	28774419	GABBR1	G	A	FOXA3	Hocomoco10	+	28774417-28774429:ATGTTGATACAGT	28774417-28774429:ATATTGATACAGT	M01144
rs385347681	23	28774419	GABBR1	G	A	FOXB1	Hocomoco10	+	28774413-28774429:ACCAATGTTGATACAGT	28774413-28774429:ACCAATATTGATACAGT	M01145
rs385347681	23	28774419	GABBR1	G	A	FOXC1	Hocomoco10	+	28774415-28774429:CAATGTTGATACAGT	28774415-28774429:CAATATTGATACAGT	M01146
rs385347681	23	28774419	GABBR1	G	A	FOXD2	Hocomoco10	+	28774410-28774428:ATGACCAATGTTGATACAG	28774410-28774428:ATGACCAATATTGATACAG	M01149
rs385347681	23	28774419	GABBR1	G	A	FOXD2	Hocomoco10	-	28774409-28774427:TGTATCAACATTGGTCATT	28774409-28774427:TGTATCAATATTGGTCATT	M01149
rs385347681	23	28774419	GABBR1	G	A	FOXH1	Hocomoco10	+	28774418-28774428:TGTTGATACAG	28774418-28774428:TATTGATACAG	M01154
rs385347681	23	28774419	GABBR1	G	A	FOXQ1	Hocomoco10	+	28774415-28774426:CAATGTTGATAC	28774415-28774426:CAATATTGATAC	M01168
rs385347681	23	28774419	GABBR1	G	A	GBX1	Hocomoco10	+	28774407-28774423:CTAATGACCAATGTTGA	28774407-28774423:CTAATGACCAATATTGA	M01180
rs385347681	23	28774419	GABBR1	G	A	GBX2	Hocomoco10	+	28774407-28774423:CTAATGACCAATGTTGA	28774407-28774423:CTAATGACCAATATTGA	M01181
rs385347681	23	28774419	GABBR1	G	A	HME1	Hocomoco10	+	28774406-28774422:GCTAATGACCAATGTTG	28774406-28774422:GCTAATGACCAATATTG	M01216
rs385347681	23	28774419	GABBR1	G	A	HMGA2	Hocomoco10	+	28774406-28774420:GCTAATGACCAATGT	28774406-28774420:GCTAATGACCAATAT	M01219
rs385347681	23	28774419	GABBR1	G	A	HMGA2	Hocomoco10	-	28774407-28774421:AACATTGGTCATTAG	28774407-28774421:AATATTGGTCATTAG	M01219
rs385347681	23	28774419	GABBR1	G	A	HNF1A	Hocomoco10	+	28774405-28774419:AGCTAATGACCAATG	28774405-28774419:AGCTAATGACCAATA	M01223
rs385347681	23	28774419	GABBR1	G	A	HNF6	Hocomoco10	+	28774416-28774429:AATGTTGATACAGT	28774416-28774429:AATATTGATACAGT	M01227
rs385347681	23	28774419	GABBR1	G	A	HNF6	Hocomoco10	-	28774408-28774421:AACATTGGTCATTA	28774408-28774421:AATATTGGTCATTA	M01227
rs385347681	23	28774419	GABBR1	G	A	HXB3	Hocomoco10	+	28774407-28774420:CTAATGACCAATGT	28774407-28774420:CTAATGACCAATAT	M01245
rs385347681	23	28774419	GABBR1	G	A	ISX	Hocomoco10	+	28774407-28774422:CTAATGACCAATGTTG	28774407-28774422:CTAATGACCAATATTG	M01278
rs385347681	23	28774419	GABBR1	G	A	LHX6	Hocomoco10	+	28774406-28774423:GCTAATGACCAATGTTGA	28774406-28774423:GCTAATGACCAATATTGA	M01301
rs385347681	23	28774419	GABBR1	G	A	LHX8	Hocomoco10	+	28774405-28774422:AGCTAATGACCAATGTTG	28774405-28774422:AGCTAATGACCAATATTG	M01302
rs385347681	23	28774419	GABBR1	G	A	LHX9	Hocomoco10	+	28774407-28774424:CTAATGACCAATGTTGAT	28774407-28774424:CTAATGACCAATATTGAT	M01303
rs385347681	23	28774419	GABBR1	G	A	MEOX1	Hocomoco10	+	28774406-28774421:GCTAATGACCAATGTT	28774406-28774421:GCTAATGACCAATATT	M01326
rs385347681	23	28774419	GABBR1	G	A	NFYA	Hocomoco10	+	28774411-28774423:TGACCAATGTTGA	28774411-28774423:TGACCAATATTGA	M01368
rs385347681	23	28774419	GABBR1	G	A	NKX61	Hocomoco10	+	28774405-28774423:AGCTAATGACCAATGTTGA	28774405-28774423:AGCTAATGACCAATATTGA	M01379
rs385347681	23	28774419	GABBR1	G	A	NR1D1	Hocomoco10	-	28774409-28774422:CAACATTGGTCATT	28774409-28774422:CAATATTGGTCATT	M01384
rs385347681	23	28774419	GABBR1	G	A	NRL	Hocomoco10	+	28774418-28774428:TGTTGATACAG	28774418-28774428:TATTGATACAG	M01402
rs385347681	23	28774419	GABBR1	G	A	RORA	Hocomoco10	-	28774411-28774422:CAACATTGGTCA	28774411-28774422:CAATATTGGTCA	M01487
rs385347681	23	28774419	GABBR1	G	A	RORG	Hocomoco10	-	28774410-28774422:CAACATTGGTCAT	28774410-28774422:CAATATTGGTCAT	M01488
rs385347681	23	28774419	GABBR1	G	A	SHOX2	Hocomoco10	+	28774407-28774423:CTAATGACCAATGTTGA	28774407-28774423:CTAATGACCAATATTGA	M01499
rs385347681	23	28774419	GABBR1	G	A	SHOX	Hocomoco10	+	28774407-28774423:CTAATGACCAATGTTGA	28774407-28774423:CTAATGACCAATATTGA	M01500
rs385347681	23	28774419	GABBR1	G	A	SOX15	Hocomoco10	-	28774413-28774419:CATTGGT	28774413-28774419:TATTGGT	M01511
rs385347681	23	28774419	GABBR1	G	A	SOX17	Hocomoco10	-	28774405-28774422:CAACATTGGTCATTAGCT	28774405-28774422:CAATATTGGTCATTAGCT	M01512
rs385347681	23	28774419	GABBR1	G	A	SOX1	Hocomoco10	-	28774410-28774425:TATCAACATTGGTCAT	28774410-28774425:TATCAATATTGGTCAT	M01514
rs385347681	23	28774419	GABBR1	G	A	SOX21	Hocomoco10	-	28774407-28774422:CAACATTGGTCATTAG	28774410-28774425:TATCAATATTGGTCAT	M01515
rs385347681	23	28774419	GABBR1	G	A	SOX8	Hocomoco10	+	28774408-28774423:TAATGACCAATGTTGA	28774411-28774426:TGACCAATATTGATAC	M01521
rs385347681	23	28774419	GABBR1	G	A	TBX3	Hocomoco10	-	28774397-28774420:ACATTGGTCATTAGCTGTGACAAA	28774397-28774420:ATATTGGTCATTAGCTGTGACAAA	M01557
rs385347681	23	28774419	GABBR1	G	A	VAX1	Hocomoco10	+	28774406-28774423:GCTAATGACCAATGTTGA	28774406-28774423:GCTAATGACCAATATTGA	M01593
rs385347681	23	28774419	GABBR1	G	A	VAX2	Hocomoco10	+	28774405-28774420:AGCTAATGACCAATGT	28774405-28774420:AGCTAATGACCAATAT	M01594
rs385347681	23	28774419	GABBR1	G	A	VENTX	Hocomoco10	+	28774405-28774423:AGCTAATGACCAATGTTGA	28774405-28774423:AGCTAATGACCAATATTGA	M01597
rs385347681	23	28774419	GABBR1	G	A	VSX1	Hocomoco10	+	28774408-28774421:TAATGACCAATGTT	28774408-28774421:TAATGACCAATATT	M01598
rs385347681	23	28774419	GABBR1	G	A	ZN232	Hocomoco10	+	28774411-28774429:TGACCAATGTTGATACAGT	28774411-28774429:TGACCAATATTGATACAGT	M01625
rs385347681	23	28774419	GABBR1	G	A	ZN589	Hocomoco10	-	28774417-28774432:AACACTGTATCAACAT	28774417-28774432:AACACTGTATCAATAT	M01633
rs438305189	17	17466731	UCP1	T	G	EN1	Jaspar	-	17466730-17466737:CCAATCAG	17466730-17466737:CCAATCCG	MA0027.2
rs438305189	17	17466731	UCP1	T	G	MGA1	Jaspar	-	17466717-17466737:CCAATCAGAGAACATTCTGAA	17466717-17466737:CCAATCCGAGAACATTCTGAA	MA0336.1
rs438305189	17	17466731	UCP1	T	G	STB4	Jaspar	+	17466728-17466734:CTCTGAT	17466728-17466734:CTCGGAT	MA0391.1
rs438305189	17	17466731	UCP1	T	G	Dux	Jaspar	-	17466730-17466737:CCAATCAG	17466730-17466737:CCAATCCG	MA0611.1
rs438305189	17	17466731	UCP1	T	G	EN2	Jaspar	-	17466729-17466738:CCCAATCAGA	17466729-17466738:CCCAATCCGA	MA0642.1
rs438305189	17	17466731	UCP1	T	G	ESX1	Jaspar	-	17466729-17466738:CCCAATCAGA	17466729-17466738:CCCAATCCGA	MA0644.1
rs438305189	17	17466731	UCP1	T	G	LBX2	Jaspar	-	17466729-17466738:CCCAATCAGA	17466729-17466738:CCCAATCCGA	MA0699.1
rs438305189	17	17466731	UCP1	T	G	Lhx8	Jaspar	+	17466730-17466737:CTGATTGG	17466730-17466737:CGGATTGG	MA0705.1
rs438305189	17	17466731	UCP1	T	G	Lhx8	Jaspar	-	17466730-17466737:CCAATCAG	17466730-17466737:CCAATCCG	MA0705.1
rs438305189	17	17466731	UCP1	T	G	HSF4	Jaspar	-	17466721-17466733:TCAGAGAACATTC	17466721-17466733:TCCGAGAACATTC	MA0771.1
rs438305189	17	17466731	UCP1	T	G	ATHB-6	Jaspar	-	17466729-17466737:CCAATCAGA	17466729-17466737:CCAATCCGA	MA0953.1
rs438305189	17	17466731	UCP1	T	G	GSC2	Hocomoco10	+	17466728-17466738:CTCTGATTGGG	17466728-17466738:CTCGGATTGGG	M01196
rs438305189	17	17466731	UCP1	T	G	HSF1	Hocomoco10	+	17466720-17466733:AGAATGTTCTCTGA	17466720-17466733:AGAATGTTCTCGGA	M01229
rs438305189	17	17466731	UCP1	T	G	HSF2	Hocomoco10	+	17466720-17466733:AGAATGTTCTCTGA	17466720-17466733:AGAATGTTCTCGGA	M01230
rs438305189	17	17466731	UCP1	T	G	HXB2	Hocomoco10	+	17466719-17466733:CAGAATGTTCTCTGA	17466719-17466733:CAGAATGTTCTCGGA	M01244
rs438305189	17	17466731	UCP1	T	G	MSX1	Hocomoco10	+	17466720-17466737:AGAATGTTCTCTGATTGG	17466720-17466737:AGAATGTTCTCGGATTGG	M01336
rs211174809	17	17466872	UCP1	A	G	HLTF	Jaspar	-	17466868-17466877:CTCCTTTTAT	17466868-17466877:CTCCTCTTAT	MA0109.1
rs211174809	17	17466872	UCP1	A	G	Hoxd9	Jaspar	+	17466865-17466874:GGAATAAAAG	17466865-17466874:GGAATAAGAG	MA0913.1
rs211174809	17	17466872	UCP1	A	G	EVX2	Hocomoco10	-	17466862-17466873:TTTTATTCCTCT	17466862-17466873:TCTTATTCCTCT	M01134
rs211174809	17	17466872	UCP1	A	G	HXD11	Hocomoco10	-	17466864-17466874:CTTTTATTCCT	17466864-17466874:CTCTTATTCCT	M01256
rs209939359	17	17467089	UCP1	T	A	STRE	Transfac3.2	-	17467084-17467091:ACAGGGGA	17467084-17467091:ACTGGGGA	M00154
rs209939359	17	17467089	UCP1	T	A	GIS1	Jaspar	+	17467084-17467092:TCCCCTGTT	17467084-17467092:TCCCCAGTT	MA0306.1
rs209939359	17	17467089	UCP1	T	A	REI1	Jaspar	+	17467085-17467091:CCCCTGT	17467085-17467091:CCCCAGT	MA0364.1
rs209939359	17	17467089	UCP1	T	A	YER130C	Jaspar	+	17467084-17467092:TCCCCTGTT	17467084-17467092:TCCCCAGTT	MA0423.1
rs211622720	17	17467091	UCP1	T	G	C/EBPalpha	Transfac3.2	+	17467088-17467101:CTGTTGCCGAACCA	17467088-17467101:CTGGTGCCGAACCA	M00116
rs211622720	17	17467091	UCP1	T	G	ZNF263	Jaspar	+	17467090-17467110:GTTGCCGAACCAGGATGGGGA	17467090-17467110:GGTGCCGAACCAGGATGGGGA	MA0528.1
rs211622720	17	17467091	UCP1	T	G	DBP	Hocomoco10	-	17467089-17467099:GTTCGGCAACA	17467089-17467099:GTTCGGCACCA	M01074
rs211622720	17	17467091	UCP1	T	G	SPZ1	Hocomoco10	+	17467077-17467092:CGGCGGCTCCCCTGTT	17467077-17467092:CGGCGGCTCCCCTGGT	M01532
rs211622720	17	17467091	UCP1	T	G	ZEP2	Hocomoco10	-	17467087-17467100:GGTTCGGCAACAGG	17467087-17467100:GGTTCGGCACCAGG	M01613
